# Supplementary material for: Travel Time Estimation Using Freeway Point Detector Data Based on Evolving Fuzzy Neural Inference System
Source: PLoS One. 2016 Feb 1;11(2):e0147263. doi: 10.1371/journal.pone.0147263 (PMC4735499; doi:10.1371/journal.pone.0147263)
Supplement: S1 File — Data source collected from loop detectors in 15 days. (XLSX) [file pone.0147263.s001.xlsx]

## Sheet: I405
I405	upstream			downstream
	volume(vhe/5min)	occupancy(%)	speed(km/h)	volume(vhe/5min)	occupancy(%)	speed(km/h)
1	37	1.52	66.7	32	0.85	67.8
2	41	1.68	67.9	30	0.82	67.7
3	51	2.38	66.6	30	0.81	67.6
4	45	1.98	67.2	30	0.79	67.6
5	46	1.93	69.2	27	0.75	67.6
6	41	1.97	66.8	26	0.69	67.4
7	58	2.9	63.1	26	0.68	67.3
8	48	1.97	66.7	23	0.66	67.3
9	27	1.13	66.9	23	0.65	67.4
10	41	1.8	66.8	21	0.6	67.5
11	32	1.75	64.1	21	0.59	67.4
12	22	1.23	62.5	21	0.57	67.6
13	42	1.85	65.2	18	0.53	67.6
14	28	1.22	65.9	18	0.5	67.6
15	26	1.33	65.3	18	0.52	67.7
16	37	1.73	65	18	0.47	67.6
17	30	1.19	67.1	17	0.47	67.5
18	13	0.86	64.6	15	0.46	67.1
19	20	0.95	64.3	16	0.44	67.3
20	4	0.14	65.1	15	0.46	67.3
21	17	0.87	65.8	16	0.43	67.4
22	37	1.69	66.6	15	0.44	67.1
23	24	1.12	65.3	16	0.44	67.2
24	20	0.75	66.9	16	0.45	67.1
25	17	0.96	65.8	15	0.43	67.1
26	30	1.28	67.4	14	0.39	67.4
27	22	0.97	67.4	15	0.43	67.1
28	25	0.88	68.4	14	0.4	67.5
29	35	1.86	65.5	13	0.38	67.3
30	25	1.43	61.7	12	0.36	67
31	32	1.34	66.7	12	0.37	67
32	24	1.01	65.9	11	0.33	67.7
33	24	1.01	68.2	11	0.33	67.4
34	22	0.82	67.2	11	0.33	67.3
35	27	1.34	67.7	11	0.31	67.4
36	11	0.4	66.9	11	0.3	67.3
37	26	1.02	67	9	0.29	67
38	22	0.84	67.3	10	0.27	67.4
39	16	0.95	66.5	9	0.27	67
40	27	1.59	64.8	9	0.28	67.1
41	31	1.52	64.5	9	0.27	67
42	23	1.01	66	9	0.28	67.1
43	23	1	66.5	9	0.28	67
44	15	0.89	64	9	0.27	67
45	27	1.1	66	10	0.27	67.5
46	21	1.13	64	10	0.3	67.3
47	24	1.21	64.9	10	0.29	67.4
48	28	1.16	65.3	9	0.27	66.9
49	28	1.28	66.3	7	0.25	67.5
50	18	0.78	66	9	0.27	67
51	25	1.01	67.4	9	0.27	67.1
52	34	1.3	67.3	10	0.3	67.4
53	8	0.4	66.6	10	0.32	67.5
54	80	2.86	68.2	10	0.33	67.6
55	33	2.27	58.4	11	0.34	67.5
56	44	1.66	62.6	12	0.36	66.9
57	30	1.22	64	13	0.38	67.3
58	47	2.31	61.6	13	0.4	67.2
59	38	1.53	64.5	13	0.4	67.2
60	35	1.47	65.5	13	0.39	67.3
61	45	2.37	59.8	13	0.4	67.3
62	42	2.15	61.1	14	0.43	67.5
63	51	2.19	63	15	0.46	67
64	48	2.03	64	17	0.51	67.6
65	51	1.99	66	18	0.53	67.7
66	61	2.57	66.3	18	0.54	67.6
67	46	1.9	66.3	21	0.6	67.6
68	65	2.54	67.2	22	0.64	67.5
69	70	2.72	68.4	23	0.69	67.5
70	68	2.77	67.2	26	0.73	67.6
71	60	2.5	66.7	26	0.71	67.5
72	55	2.21	67.2	26	0.71	67.5
73	55	2.38	65.6	26	0.69	67.4
74	82	3.26	66.5	26	0.74	67.5
75	65	2.82	64.3	27	0.76	67.6
76	70	3	63.2	30	0.84	67.5
77	84	3.12	67.7	33	0.91	67.5
78	89	3.4	68.4	34	0.94	67.7
79	71	3.14	65.3	37	0.97	67.6
80	103	4.12	65.7	38	1	67.5
81	111	4.68	65.7	42	1.13	67.6
82	129	5.06	66.6	45	1.16	67.5
83	102	4.69	62.4	44	1.22	67.7
84	133	5.25	64.8	42	1.15	67.5
85	105	4.71	62.3	40	1.09	67.4
86	108	4.28	63.6	40	1.14	67.4
87	135	5.51	64.3	44	1.19	67.5
88	149	6.05	64.5	46	1.26	67.4
89	124	4.56	67.6	49	1.35	67.5
90	149	6.19	66	51	1.37	67.7
91	153	6.09	66.3	53	1.42	67.8
92	191	7.76	65.6	57	1.48	67.7
93	181	6.69	67.9	60	1.59	67.8
94	192	8.31	64.3	66	1.7	67.8
95	187	7.54	64.6	66	1.75	67.8
96	171	6.81	65.2	65	1.66	67.7
97	146	5.69	65.9	62	1.63	67.6
98	195	7.79	65.9	62	1.64	67.4
99	174	6.94	65.4	64	1.7	67.5
100	132	5.52	66.1	69	1.83	67.4
101	164	6.55	67.5	74	1.92	67.5
102	165	6.37	68.1	76	1.98	67.6
103	199	7.74	67.1	80	2.08	67.7
104	207	8.23	66.4	82	2.13	67.6
105	196	7.48	67.5	87	2.26	67.7
106	232	8.77	68.1	93	2.38	67.7
107	179	7.21	66.3	95	2.42	67.6
108	211	8.16	66.9	89	2.3	67.8
109	154	6.38	65.1	86	2.17	67.7
110	168	6.97	67.3	86	2.19	67.7
111	161	6.06	68.5	87	2.27	67.6
112	140	5.48	67	91	2.36	67.5
113	204	7.91	67.6	95	2.42	67.5
114	188	7.43	66.7	99	2.45	67.4
115	175	7.26	64.7	100	2.54	67.5
116	204	8.2	64.7	105	2.59	67.5
117	175	6.59	66.9	109	2.7	67.4
118	235	9.8	64.7	111	2.76	67.4
119	197	7.16	68.1	116	2.83	67.5
120	172	7.31	64.8	111	2.74	67.5
121	232	9.34	64.8	106	2.71	67.5
122	210	8.57	64.4	105	2.65	67.4
123	206	8.65	63.3	109	2.7	67.4
124	229	9.65	62.5	111	2.78	67.2
125	229	9.12	64	112	2.83	67.3
126	244	9.81	64.5	114	2.84	67.2
127	116	4.67	64.7	116	2.88	67.3
128	238	9.42	65.3	114	2.84	67.2
129	233	10.94	60.4	120	3.06	67.3
130	246	10.41	61	124	3.09	67.2
131	227	9.71	60.9	123	3.04	67.3
132	215	8.98	61.7	123	3.02	67.3
133	229	9.57	62	121	2.99	67.2
134	241	12.53	56.1	120	2.98	67.2
135	243	12.17	54.1	123	3.04	67.1
136	203	8.6	57.9	124	3.1	67.1
137	207	8.64	60.2	125	3.13	67
138	224	9.71	60.2	128	3.12	67.2
139	266	18.05	49.4	128	3.13	67.3
140	234	21.88	39.2	130	3.24	67.1
141	241	18.62	36.5	132	3.31	67.2
142	215	10.13	45.9	135	3.3	67.2
143	207	10.77	47.9	139	3.34	67.1
144	242	14.72	45.6	132	3.28	67.1
145	193	11.25	45.3	135	3.31	67.2
146	215	9.95	50.8	130	3.28	67.1
147	245	12.29	51.4	136	3.26	67
148	180	10.28	48.5	139	3.41	67
149	158	7.09	67.8	136	3.44	67
150	150	6.06	65	139	3.42	66.9
151	200	9.05	60.9	139	3.46	66.9
152	212	9.01	61.2	141	3.45	66.9
153	220	10.94	57.2	143	3.46	67
154	229	14.17	49.7	141	3.43	67
155	220	10.55	52	141	3.5	67
156	166	7.65	54.3	141	3.43	66.9
157	179	7.25	59.5	139	3.39	67
158	171	11.29	49.4	139	3.37	67
159	130	18.8	33.9	137	3.42	66.8
160	184	9.88	41.2	137	3.33	66.8
161	191	9.07	48.1	139	3.46	66.9
162	180	23.26	34	139	3.46	67
163	208	11.2	41.4	139	3.37	67.1
164	189	8.48	49.7	142	3.5	67
165	213	11.47	49.1	141	3.49	67.1
166	233	12.13	49.6	142	3.5	67.3
167	228	12.23	49.1	141	3.44	67
168	206	16.63	41.1	137	3.43	67.1
169	186	7.5	53	139	3.37	67.2
170	203	8.48	57.7	136	3.43	67.1
171	191	10.67	52.2	139	3.5	67.1
172	199	8.16	57.8	139	3.49	67.1
173	233	12.12	54	142	3.5	67.3
174	204	13.13	47.4	142	3.43	67.3
175	207	10.18	50.1	139	3.57	67.2
176	204	16.13	41.5	139	3.48	67.2
177	186	19.71	33.2	139	3.48	67.1
178	189	8.19	46.7	143	3.45	67.1
179	181	7.91	53.2	139	3.47	67.2
180	198	9.32	54.4	139	3.52	67.3
181	216	12.49	49.8	139	3.48	67.2
182	177	11.53	45.1	139	3.45	67.3
183	206	11.54	45.8	142	3.57	67.2
184	190	16.25	38.1	145	3.6	67.2
185	194	7.46	68.1	146	3.59	67.3
186	194	8.29	68.1	145	3.6	67.3
187	224	10.39	56.3	142	3.55	67.2
188	199	9.09	56.7	146	3.57	67.1
189	185	7.46	60.7	146	3.6	67.1
190	194	7.96	62.1	148	3.61	67.1
191	220	9.52	61.2	147	3.62	67
192	236	15.82	49.9	144	3.54	67
193	211	9.1	55.2	139	3.42	67.1
194	184	7.31	60.3	142	3.54	67.3
195	225	9.31	61.7	144	3.63	67.1
196	197	7.79	63.8	148	3.65	67.2
197	243	9.65	64.7	145	3.63	67.2
198	207	8.1	65.6	144	3.64	67.1
199	245	9.98	64.8	141	3.6	67.2
200	231	9.41	64.3	145	3.59	67.2
201	216	8.6	64.9	146	3.69	67.2
202	207	8.73	63.4	150	3.7	67.1
203	187	7.11	66	149	3.64	67.1
204	197	7.97	65.2	150	3.63	67.2
205	211	8.85	63.8	145	3.58	67.5
206	216	8.28	66	143	3.55	67.5
207	204	8.25	65.2	149	3.68	67.5
208	208	8.54	64.4	147	3.69	67.5
209	207	8.14	65.4	152	3.73	67.4
210	197	7.68	67.7	148	3.73	67.3
211	184	7.76	68.2	145	3.65	67
212	165	23.39	18.8	143	3.62	66.7
213	144	7.08	35.8	142	3.68	66.6
214	146	14	32.5	142	3.6	66.4
215	169	16.03	29.9	139	3.51	66.2
216	165	10.27	35.8	139	3.53	66.2
217	192	9.56	44	135	3.43	66.5
218	160	6.82	52.6	135	3.44	66.6
219	114	4.98	56.6	132	3.36	66.6
220	144	6.17	58.8	132	3.35	66.6
221	148	6.5	59.2	129	3.29	66.7
222	160	9.25	52.2	128	3.18	66.8
223	115	4.66	58.9	124	3.16	66.8
224	113	4.51	62.5	120	3.07	67
225	173	6.62	67.8	120	2.95	67
226	151	6.09	67.6	116	2.94	67.1
227	137	5.18	67.7	116	2.92	67.2
228	140	5.58	65.5	112	2.8	67.2
229	130	5.41	64.4	106	2.66	67.2
230	154	6.11	68.2	106	2.66	67.3
231	206	8.67	66.4	102	2.54	67.3
232	195	8.22	61.8	102	2.46	67.3
233	159	6.24	64.1	100	2.49	67.4
234	175	8.04	60.9	95	2.43	67.3
235	160	6.38	63	95	2.38	67.4
236	191	8.26	61.8	90	2.31	67.4
237	233	10.16	60.8	90	2.32	67.5
238	190	7.88	61.8	87	2.24	67.5
239	163	7.21	60.4	86	2.15	67.6
240	154	6.56	60.8	83	2.12	67.6
241	155	6.4	62.5	80	2.05	67.6
242	172	7.56	61.5	79	2.04	67.6
243	196	8.18	62.7	79	2.01	67.7
244	162	6.6	63.7	79	2.02	67.5
245	191	7.85	64.3	79	1.94	67.6
246	187	8.14	62.9	76	1.92	67.6
247	167	7.06	62.5	75	1.9	67.5
248	152	6.65	61.7	75	1.91	67.5
249	194	7.85	63.9	72	1.85	67.5
250	188	9.36	58.5	74	1.87	67.7
251	217	9.93	58.3	74	1.9	67.6
252	203	8.39	61.2	72	1.86	67.6
253	199	8.52	61.3	72	1.84	67.5
254	165	6.11	66.2	72	1.85	67.5
255	131	5.14	67.2	76	1.92	67.7
256	132	5.04	67.5	76	1.9	67.7
257	17	0.71	67.3	75	1.93	67.5
258	79	3.11	67.5	75	1.92	67.6
259	122	4.84	67	75	1.89	67.6
260	58	2.67	64.1	74	1.88	67.6
261	12	0.48	64.2	74	1.85	67.6
262	51	1.95	66.9	72	1.79	67.5
263	58	2.24	67.8	72	1.8	67.6
264	58	2.24	67.8	68	1.77	67.6
265	82	3.08	68	69	1.73	67.6
266	36	1.4	68.3	70	1.78	67.7
267	33	1.38	67.2	70	1.74	67.6
268	33	1.38	67.8	70	1.75	67.6
269	126	4.92	68.1	70	1.77	67.6
270	123	4.4	68.2	69	1.71	67.6
271	123	4.4	68.2	67	1.66	67.8
272	34	1.51	67.2	65	1.63	67.7
273	68	2.53	68	64	1.58	67.8
274	42	1.64	66.8	62	1.54	67.6
275	41	1.62	66.6	58	1.49	67.6
276	23	0.85	67.7	56	1.43	67.8
277	16	0.57	67.5	56	1.37	67.6
278	47	1.74	68.2	53	1.32	67.7
279	61	2.39	67.8	52	1.3	67.6
280	46	1.95	66.5	51	1.32	67.7
281	47	2.07	66	51	1.26	67.6
282	35	1.53	65.6	49	1.22	67.6
283	32	1.16	66.3	46	1.16	67.5
284	10	0.65	66.3	45	1.15	67.7
285	4	0.14	64.3	43	1.08	67.5
286	4	0.14	67.7	41	1.04	67.7
287	26	0.97	66.8	39	1	67.6
288	3	0.13	67	37	0.95	67.6
289	13	0.45	66.5	37	0.92	67.7
290	10	0.47	66.1	35	0.9	67.5
291	40	1.48	67.7	34	0.89	67.6
292	6	0.23	66.4	30	0.82	67.5
293	31	1.35	66.6	30	0.81	67.6
294	4	0.13	65.1	30	0.77	67.6
295	14	0.51	67.3	27	0.73	67.5
296	8	0.3	66.7	27	0.7	67.5
297	9	0.43	67.1	26	0.69	67.4
298	23	0.92	65.4	26	0.65	67.5
299	38	1.43	66.7	23	0.62	67.3
300	41	1.54	65.7	23	0.58	67.5
301	41	1.54	68.2	21	0.57	67.5
302	7	0.26	65.1	20	0.53	67.4
303	2	0.08	65.1	20	0.54	67.3
304	10	0.37	66.3	19	0.53	67.4
305	5	0.21	66.2	19	0.49	67.4
306	6	0.32	65.7	19	0.49	67.4
307	13	0.56	65	18	0.48	67.8
308	2	0.11	64.6	17	0.46	67.6
309	16	0.7	65.6	17	0.47	67.6
310	5	0.44	65	17	0.46	67.5
311	10	0.37	64.3	18	0.46	67.7
312	19	1.01	64.9	17	0.43	67.6
313	19	1.01	68.2	17	0.44	67.5
314	19	1.01	68.2	16	0.46	67.3
315	2	0.16	64.6	17	0.44	67.5
316	7	0.26	65.9	16	0.44	67.3
317	7	0.26	68	16	0.42	67.4
318	6	0.22	67.1	14	0.38	67.6
319	15	0.54	66.2	13	0.36	67.3
320	9	0.36	66.6	12	0.35	67.1
321	9	0.36	68.3	12	0.34	67.1
322	5	0.32	64.6	13	0.34	67.4
323	4	0.16	64.9	12	0.31	67.1
324	6	0.22	65.2	11	0.3	67.7
325	1	0.05	65	10	0.28	67.5
326	13	0.87	62.2	10	0.28	67.6
327	31	1.39	65.8	10	0.26	67.5
328	15	0.59	65.6	10	0.27	67.4
329	15	0.59	68.2	9	0.24	67.3
330	3	0.1	67.3	9	0.24	67.2
331	4	0.14	68.2	9	0.24	67.2
332	9	0.4	66.3	9	0.23	67
333	7	0.34	64.7	9	0.25	67.1
334	7	0.24	66	9	0.24	67.1
335	7	0.4	64.6	9	0.24	67.1
336	2	0.08	64.9	7	0.23	67.4
337	2	0.08	68.1	7	0.22	67.2
338	9	0.32	65.9	7	0.22	67.4
339	5	0.18	65.3	7	0.23	67.4
340	17	0.61	65	7	0.23	67.5
341	47	1.77	68.2	7	0.24	67.4
342	6	0.24	68.2	7	0.23	67.5
343	14	0.67	66.5	9	0.27	67.1
344	6	0.22	66.1	9	0.25	67.2
345	11	0.42	67.9	9	0.26	67.2
346	10	0.34	67.7	10	0.28	67.6
347	10	0.34	68.3	10	0.29	67.5
348	5	0.19	65.3	10	0.27	67.6
349	4	0.13	65.4	10	0.28	67.6
350	7	0.34	65	11	0.3	67.7
351	27	1.29	64.1	11	0.32	67.7
352	15	0.69	65.9	12	0.33	67.3
353	3	0.11	64.2	13	0.37	67.4
354	13	0.57	67	14	0.37	67.7
355	7	0.21	67.7	14	0.37	67.6
356	14	0.48	68.3	14	0.39	67.9
357	5	0.23	67.5	15	0.42	67.3
358	12	0.41	68.3	17	0.44	67.9
359	18	0.87	66.4	17	0.47	67.7
360	5	0.16	67.5	16	0.43	67.5
361	20	0.82	67.2	16	0.43	67.4
362	13	0.46	68.4	17	0.45	67.6
363	14	0.72	68.1	18	0.48	67.7
364	14	0.72	67.7	20	0.53	67.5
365	14	0.72	67.7	20	0.57	67.6
366	14	0.72	67.7	21	0.59	67.7
367	14	0.72	67.7	23	0.61	67.5
368	27	0.94	67.4	23	0.67	67.5
369	27	0.94	68.2	27	0.72	67.5
370	15	0.48	67.8	30	0.75	67.7
371	12	0.39	66.7	30	0.77	67.7
372	25	1.26	66.6	27	0.73	67.6
373	14	0.56	65.4	26	0.69	67.5
374	14	0.56	67.6	26	0.7	67.4
375	14	0.69	65.7	30	0.75	67.5
376	14	0.45	65.9	30	0.81	67.5
377	14	0.45	68	32	0.83	67.5
378	34	1.22	66.7	33	0.86	67.6
379	34	1.22	68.4	35	0.89	67.4
380	34	1.22	68.4	37	0.97	67.6
381	34	1.22	68.4	40	1	67.6
382	16	0.6	67.5	41	1.06	67.7
383	16	0.6	68.2	43	1.07	67.7
384	20	0.67	67.2	43	1.06	67.7
385	22	0.83	68.2	41	1.04	67.6
386	25	1.06	67.4	40	1.01	67.5
387	47	1.91	65.4	42	1.1	67.4
388	13	0.44	66.6	44	1.16	67.5
389	19	0.66	67.8	49	1.23	67.5
390	20	0.63	67	50	1.29	67.6
391	85	3.29	66.8	51	1.3	67.7
392	85	3.29	67	53	1.35	67.7
393	80	2.75	68.8	58	1.46	67.6
394	85	3.02	69	63	1.57	67.7
395	85	3.02	69	63	1.56	67.8
396	87	2.92	70.3	63	1.55	67.8
397	137	6.11	62.9	60	1.48	67.8
398	105	3.83	69	60	1.54	67.6
399	93	3.39	67.4	64	1.6	67.6
400	103	3.82	66.1	67	1.67	67.7
401	117	4.35	65.6	72	1.77	67.6
402	89	3.28	66.1	75	1.85	67.7
403	112	4.17	65.3	76	1.95	67.7
404	73	2.75	65.4	79	1.97	67.8
405	54	1.92	66.2	87	2.08	67.8
406	99	4.05	63.6	90	2.16	67.7
407	43	1.47	65.9	91	2.21	67.7
408	225	9.19	63.2	90	2.2	67.8
409	100	3.88	62.8	89	2.14	67.7
410	260	10.36	62.2	88	2.13	67.6
411	260	10.36	68.2	92	2.22	67.5
412	109	11.94	45.2	95	2.38	67.5
413	68	12.55	29.2	98	2.37	67.5
414	117	5.61	39.9	100	2.46	67.6
415	117	7.14	39.8	102	2.49	67.6
416	115	7.64	38.9	106	2.58	67.5
417	87	4.83	42.3	109	2.6	67.5
418	130	6.99	43.5	113	2.68	67.6
419	121	6.59	44	112	2.71	67.5
420	164	7.31	49.3	109	2.66	67.5
421	176	8.34	50	109	2.63	67.6
422	198	7.19	64.1	105	2.61	67.5
423	191	8.4	61	109	2.61	67.5
424	170	8.72	48.1	111	2.76	67.4
425	63	2.31	56.9	113	2.74	67.6
426	134	6.15	55.5	113	2.82	67.5
427	105	4.66	54.7	113	2.84	67.5
428	58	2.48	58.7	116	2.84	67.4
429	87	4.3	54.1	118	2.84	67.2
430	111	11.16	39.3	122	2.94	67.4
431	93	10.73	30.3	124	2.95	67.3
432	91	15.99	22.3	122	2.89	67.4
433	38	5.28	20.1	118	2.88	67.3
434	145	27.62	16.5	121	2.89	67.4
435	180	31.04	15.3	122	2.97	67.3
436	226	17.7	32.5	124	3.01	67.3
437	200	31.7	16.7	124	3	67.3
438	169	29.74	15	125	3.11	67.3
439	156	25.88	15	128	3.06	67.5
440	156	19.62	17.8	128	3.06	67.3
441	170	27.37	16.2	132	3.11	67.3
442	140	24.15	15.2	135	3.21	67.3
443	118	32.75	12.1	132	3.12	67.4
444	110	44.35	9.2	132	3.21	67.3
445	150	40.15	9.1	130	3.17	67.2
446	195	24.29	14.3	129	3.1	67.2
447	216	13.77	26.2	132	3.19	67.2
448	228	13.97	32.8	132	3.26	67.2
449	191	25.86	25.4	135	3.24	67.2
450	204	23.54	23.5	135	3.23	67.2
451	210	22.77	23.2	132	3.23	67.2
452	223	20.8	24.7	135	3.19	67.2
453	240	14.67	32	135	3.29	67.1
454	216	23.51	27.6	135	3.3	67.1
455	180	21.64	24.2	137	3.33	67
456	170	13.28	29.1	132	3.21	67.1
457	208	10.67	37.4	132	3.25	67.1
458	203	9.16	45.4	132	3.26	67.2
459	181	9.3	46.2	129	3.28	67.1
460	238	10.01	51.8	132	3.29	67.1
461	208	10.91	49	135	3.32	67.2
462	170	8.14	49.2	132	3.27	67.2
463	180	7.2	55.2	132	3.23	67.2
464	230	9.85	55.7	132	3.3	67.2
465	185	8.28	55.2	136	3.41	67.1
466	236	9.76	54.1	132	3.35	67.2
467	230	9.92	55.8	135	3.28	67.2
468	32	1.46	59	130	3.3	67.2
469	116	5.22	57.2	128	3.14	67.3
470	106	4.13	59.8	128	3.26	67.2
471	159	6.28	60.3	132	3.17	67.3
472	159	6.28	60.5	132	3.26	67.2
473	128	5.01	61	132	3.3	67.2
474	89	3.28	63.4	132	3.28	67.2
475	29	1.09	66	132	3.28	67.2
476	104	5.12	57.4	135	3.3	67.3
477	110	6.44	49.5	137	3.45	67
478	63	14.14	31.7	139	3.44	67.2
479	157	10.85	33.3	137	3.39	67.1
480	76	3.13	47.2	132	3.39	67.3
481	76	3.13	47.4	132	3.28	67.3
482	76	3.13	47.4	132	3.3	67.3
483	143	7.54	46.6	132	3.42	67.4
484	143	7.54	46.7	135	3.42	67.3
485	104	9	37.4	135	3.4	67.4
486	113	12.45	29.7	135	3.39	67.4
487	119	6.3	37.7	132	3.37	67.3
488	81	6.51	33.9	132	3.27	67.2
489	106	4.78	43.8	135	3.36	67.3
490	131	5.11	53	132	3.34	67.2
491	48	2	56.9	135	3.35	67.1
492	128	5.23	58.6	135	3.38	67.1
493	128	5.23	58.8	135	3.35	67.4
494	230	9.9	61.7	135	3.36	67.5
495	94	3.93	64	135	3.36	67.7
496	143	6.94	60.4	135	3.39	67.6
497	220	9.98	61.6	132	3.45	67.5
498	87	3.37	66.5	135	3.36	67.4
499	102	4.37	65.5	130	3.29	67.4
500	148	6.32	65.2	132	3.32	67.3
501	187	7.26	68.3	128	3.29	67
502	198	8	68.4	132	3.34	66.9
503	115	4.82	67.2	125	3.26	66.6
504	75	3.21	66.5	122	3.13	66.6
505	93	3.97	66.2	118	3.16	66.7
506	50	1.88	68	116	3.06	67
507	50	1.88	68.1	116	3.07	67
508	233	9.3	69	116	3.08	66.9
509	120	4.76	69.8	113	2.99	67.1
510	126	4.47	74.8	112	2.95	67.1
511	173	6.65	73.7	109	2.87	67.2
512	162	7.01	68.9	109	2.81	67.3
513	162	7.01	69.1	105	2.74	67.2
514	162	7.01	69.1	105	2.71	67.4
515	158	6.96	66.5	102	2.67	67.4
516	114	4.96	65.5	95	2.54	67.3
517	53	2.43	63.8	91	2.45	67.4
518	159	6.87	64.8	92	2.32	67.4
519	41	1.6	66.7	91	2.36	67.4
520	136	6.69	61.4	90	2.32	67.5
521	135	6.83	58.5	93	2.3	67.6
522	88	3.81	61.3	91	2.33	67.5
523	167	7.79	60.5	90	2.26	67.7
524	168	7.76	60.4	88	2.31	67.7
525	200	8.67	62.4	86	2.2	67.7
526	200	8.67	62.4	83	2.2	67.7
527	205	8.39	64.9	83	2.12	67.7
528	120	4.96	66.2	81	2.05	67.7
529	124	4.83	68	79	2.02	67.8
530	173	8.23	63.3	80	2.04	67.7
531	131	5.73	63	79	2	67.7
532	180	7.86	63.5	79	2.03	67.8
533	87	3.52	64.8	76	1.98	67.7
534	51	2.12	66.3	76	1.93	67.8
535	3	0.08	64.7	74	1.89	67.7
536	62	2.24	69.3	74	1.87	67.8
537	28	0.98	68	72	1.83	67.6
538	19	0.65	68.4	70	1.78	67.7
539	30	1.1	68.2	70	1.8	67.6
540	54	2.84	62.9	68	1.73	67.7
541	36	1.39	66	66	1.67	67.7
542	36	1.39	66.4	66	1.73	67.7
543	36	1.39	66.4	68	1.71	67.7
544	54	2.24	66.4	67	1.7	67.7
545	57	2.43	64.8	65	1.64	67.6
546	28	1.08	67.2	65	1.63	67.6
547	77	2.66	70.2	62	1.62	67.6
548	22	0.79	69.5	62	1.56	67.7
549	30	1.12	68.1	60	1.47	67.8
550	34	1.24	69.4	57	1.42	67.8
551	83	3.03	69.8	56	1.4	67.8
552	90	3.9	66	51	1.29	67.7
553	66	2.65	65.7	51	1.3	67.7
554	47	1.85	67.1	51	1.3	67.8
555	83	2.87	70.4	52	1.3	67.7
556	30	1.29	68.1	50	1.29	67.7
557	58	1.96	69.5	49	1.22	67.7
558	13	0.53	67.7	46	1.15	67.6
559	13	0.53	69.2	44	1.08	67.7
560	13	0.53	68.2	41	1.06	67.6
561	10	0.37	65.1	42	1.06	67.6
562	10	0.37	68.2	40	1.03	67.6
563	23	0.86	67.2	37	0.93	67.7
564	30	1.06	67.9	32	0.87	67.6
565	41	1.81	66.5	30	0.79	67.8
566	29	1	67.5	30	0.83	67.7
567	15	0.65	65.9	30	0.83	67.7
568	48	1.67	68.8	32	0.81	67.5
569	48	1.67	69.8	30	0.76	67.7
570	8	0.38	66.4	27	0.73	67.6
571	8	0.38	68.8	26	0.72	67.5
572	8	0.38	68.8	27	0.69	67.6
573	8	0.38	68.8	26	0.68	67.4
574	8	0.38	68.8	23	0.65	67.4
575	10	0.62	64.5	22	0.6	67.5
576	5	0.36	64.1	22	0.57	67.4
577	17	0.6	67.6	19	0.52	67.5
578	13	0.75	63.3	18	0.49	67.8
579	13	0.53	65.7	18	0.5	67.8
580	18	0.69	65.2	17	0.47	67.7
581	24	1.04	66	17	0.46	67.5
582	8	0.62	65.4	16	0.42	67.4
583	17	0.9	62.1	14	0.4	67.5
584	13	0.66	64.8	14	0.38	67.5
585	19	0.97	64.4	13	0.37	67.3
586	8	0.26	65.2	12	0.34	67
587	15	0.55	66.6	12	0.32	67
588	12	0.69	63.1	11	0.31	67.4
589	17	0.66	66	10	0.27	67.4
590	3	0.09	71.4	10	0.28	67.5
591	3	0.09	68.2	7	0.19	67.9
592	9	0.39	66.5	9	0.25	66.9
593	4	0.19	65.1	9	0.24	67.1
594	9	0.42	68.4	7	0.23	67.5
595	19	0.98	66.2	7	0.23	67.5
596	9	0.58	63.9	7	0.23	67.3
597	7	0.29	65.6	7	0.23	67
598	15	0.73	66	7	0.23	67.1
599	9	0.49	65.2	7	0.21	67.3
600	6	0.39	66.4	7	0.2	67.2
601	11	0.83	65.7	7	0.19	67.2
602	5	0.38	62.4	7	0.2	67.2
603	11	0.71	65.3	7	0.22	67.3
604	4	0.08	64.3	7	0.2	67.2
605	14	1.14	64.5	7	0.18	67.5
606	10	0.89	60.9	7	0.18	67.4
607	10	0.89	68.2	7	0.18	67.3
608	10	0.89	68.2	7	0.2	67.3
609	10	0.89	68.2	7	0.2	67.4
610	12	0.75	64.9	7	0.19	67.3
611	6	0.39	66	7	0.19	67.4
612	11	0.63	66.1	7	0.19	67.3
613	11	0.8	65.2	7	0.2	67.2
614	8	0.45	66.8	7	0.2	67.3
615	12	0.6	68.2	7	0.23	67.2
616	10	0.49	69	7	0.23	67.3
617	9	0.46	68.8	7	0.22	67.4
618	15	0.75	69.5	7	0.22	67.3
619	9	0.32	69.9	7	0.27	67.2
620	12	0.83	68.5	9	0.28	67
621	10	0.37	68.9	10	0.3	67.5
622	10	0.37	68.2	10	0.34	67.1
623	13	0.57	67.9	10	0.3	67.3
624	14	0.59	68.9	10	0.32	67.1
625	18	0.95	68.6	10	0.31	67.2
626	17	0.89	68.6	11	0.35	67.1
627	20	1.05	68.4	11	0.37	67.3
628	22	1.04	68.7	12	0.41	66.6
629	29	1.18	69.8	14	0.43	67.2
630	23	1.42	67.9	15	0.47	66.9
631	53	2.41	68.5	16	0.56	67.1
632	36	0.85	67.7	19	0.6	67.1
633	60	3.18	67.7	23	0.67	67.4
634	44	2.11	68.3	26	0.75	67.3
635	37	1.49	70.4	26	0.78	67.4
636	32	1.4	70.2	26	0.79	67.4
637	78	3.63	72	27	0.81	67.3
638	44	1.98	71.5	30	0.88	67.3
639	54	2.34	72.2	35	1	67.2
640	47	1.81	74	38	1.1	67.2
641	75	3.06	74.4	42	1.19	67.3
642	71	3.02	74.3	46	1.33	67.3
643	77	3.21	73.2	52	1.43	67.4
644	83	3.38	72.5	57	1.57	67.5
645	95	3.36	73.6	60	1.66	67.7
646	95	3.36	70	64	1.83	67.7
647	82	2.95	74.1	68	1.93	67.7
648	92	3.74	74.5	66	1.85	67.6
649	92	3.54	72.7	67	1.86	67.2
650	185	7.42	72.5	72	1.99	67
651	195	7.76	71.3	75	2.21	66.9
652	116	5.21	68.1	81	2.36	66.9
653	94	4.21	66.9	86	2.51	66.8
654	125	6.16	64.6	91	2.63	66.6
655	109	6.55	60.8	93	2.72	66.6
656	121	5.36	63.3	99	2.95	66.6
657	125	9.63	57.8	106	3.12	66.5
658	125	9.88	54.9	113	3.24	66.5
659	125	5.76	59.9	111	3.22	66.5
660	125	5.76	68.2	109	3.17	66.6
661	124	10.53	55.8	109	3.1	66.3
662	129	8.23	59	116	3.24	66.3
663	128	5.91	65.9	122	3.33	66.2
664	143	8.14	65.5	130	3.58	66.3
665	133	11.44	60.4	136	3.55	66.4
666	135	8.37	61.6	135	3.77	66.5
667	128	6.99	64.1	139	3.81	66.5
668	124	10.75	59.5	146	3.87	66.5
669	125	12.27	56.2	152	4.15	66.6
670	120	6.96	60.5	154	4.3	66.2
671	60	4.35	59.2	153	4.3	66.3
672	54	3.98	59.2	147	4	66.4
673	105	10.26	55.5	141	3.9	66.3
674	118	14.36	51.8	139	3.77	66.3
675	118	12.09	51.2	141	3.77	66.1
676	118	12.09	68.2	139	3.82	65.9
677	118	12.09	68.2	139	3.87	66
678	124	12.44	51.4	136	3.82	65.9
679	114	9.11	53.2	135	3.81	66
680	99	18.07	48.4	135	3.74	65.9
681	106	14.92	47.2	139	3.78	65.9
682	99	15.82	45.9	139	3.82	65.7
683	63	13	44	139	3.8	65.7
684	122	8.96	50.6	132	3.52	65.5
685	200	30.66	28.1	125	3.42	65.9
686	207	27.55	28.2	123	3.27	66.1
687	100	15.81	46.3	125	3.27	66.2
688	110	15.78	46.1	128	3.35	66.1
689	125	8.77	52	132	3.4	66.3
690	125	8.77	68.2	129	3.38	66.1
691	100	7.86	57.2	125	3.33	66.2
692	115	9.95	55.3	125	3.32	66.3
693	111	8.3	56.3	125	3.34	66.2
694	108	7.17	57.9	128	3.4	65.9
695	191	12.35	53.2	125	3.31	66.1
696	162	7.89	58.3	123	3.26	66.2
697	178	8.23	59.2	116	3.04	66.1
698	176	8.18	59	116	3.03	66.4
699	197	9.47	58.2	116	3.05	66.3
700	182	7.79	60.7	116	3.07	66.1
701	162	7.48	60.8	116	3.14	66.2
702	127	5.63	60.6	116	3.09	66.1
703	167	7.58	61.2	116	3.08	66.2
704	191	8.78	60.4	118	3.08	66.1
705	245	11.02	60.3	116	3.06	66.1
706	210	9.93	60	116	3.12	66.1
707	232	11.21	58.6	116	3.13	66
708	198	15.04	53.1	116	3.02	66.1
709	185	9.56	53.3	112	2.9	66.1
710	195	9.43	54.9	109	3.01	66
711	199	9.29	56.5	112	3.04	65.8
712	198	9.5	56.9	114	3.15	65.9
713	195	8.92	58.9	116	3.11	66
714	183	8.36	59.4	113	3.11	66.1
715	197	9.21	58.8	113	3.05	66.1
716	187	9.4	56.9	116	3.13	66.1
717	147	6.68	59.2	118	3.13	65.9
718	189	8.54	60.9	118	3.14	66.3
719	149	7.41	53.4	119	3.1	66.4
720	139	6.29	58.2	116	3.08	66.4
721	206	9.02	59.9	113	3.12	66.3
722	200	8.83	60.8	118	3.15	66.2
723	201	8.87	61	120	3.24	66.2
724	181	7.98	60.1	119	3.27	66.3
725	174	8.45	57.6	121	3.19	66
726	211	9.41	59.2	120	3.25	66.2
727	179	7.99	59.8	120	3.22	66.2
728	158	7.16	60	121	3.21	66.1
729	229	10.66	59.4	120	3.3	66.3
730	188	8.39	60	124	3.32	66.3
731	218	9.58	61.2	120	3.21	66.5
732	201	9.7	59.3	121	3.24	66.3
733	195	8.86	59.8	118	3.21	66
734	168	7.57	60.3	119	3.16	66.3
735	155	6.53	62.6	120	3.2	66.5
736	204	8.57	61.9	122	3.29	66.4
737	234	13.38	57.7	125	3.29	66.3
738	235	12.39	55.6	123	3.33	66.3
739	200	9.72	55.7	123	3.3	66.3
740	202	9.6	56.3	122	3.23	66.3
741	200	9.07	58.5	125	3.36	66.4
742	185	8.08	59.9	129	3.45	66.5
743	187	8.62	59.2	128	3.35	66.6
744	148	6.83	58.9	124	3.36	66.4
745	199	9.09	59.5	124	3.26	66.3
746	205	9.28	59.8	125	3.4	66.2
747	206	8.85	61.3	130	3.55	66.1
748	221	9.66	61.7	135	3.72	66.1
749	232	10.69	60.2	137	3.66	66.3
750	185	7.96	61.9	137	3.78	66.3
751	234	10.05	62.2	135	3.81	66.3
752	188	9.24	59.9	141	3.85	66.4
753	258	14.16	55.6	146	3.99	66.5
754	243	11.07	57.7	150	3.98	66.8
755	214	9.53	59.5	153	4.19	66.6
756	216	8.87	62.7	144	4.02	66.5
757	201	8.42	63.4	141	3.91	66.2
758	203	8.49	64.1	146	4.01	66.1
759	237	10.31	63.3	147	4	65.9
760	195	8.73	61.9	155	4.28	66
761	172	7.13	63.5	155	4.29	65.9
762	146	6.05	63.9	151	4.1	65.8
763	206	8.47	64.7	148	4.14	65.8
764	255	11.29	63	153	4.46	65.7
765	239	9.98	63.4	161	4.65	65.7
766	248	10.29	64.6	160	4.67	65.7
767	193	8.09	64.8	158	4.57	65.8
768	172	6.91	65.8	154	4.45	65.8
769	260	11.85	63.1	148	4.35	65.6
770	254	11.45	62	152	4.42	65.8
771	245	10.36	62.6	159	4.54	65.8
772	262	10.92	63.7	158	4.56	65.8
773	226	9.78	63.1	160	4.57	65.7
774	233	10.05	63	153	4.49	65.7
775	225	9.58	63.2	153	4.44	65.8
776	250	10.84	62.7	159	4.7	65.6
777	254	10.84	62.9	162	4.67	65.6
778	281	13.07	60.4	165	4.82	65.5
779	252	10.71	62	161	4.69	65.5
780	199	8.34	63.5	158	4.66	65.6
781	231	10.01	61.9	155	4.51	65.5
782	251	10.7	62.6	161	4.65	65.4
783	284	12.29	61.9	173	5.03	65.3
784	254	10.6	62.7	178	5.23	65.2
785	227	9.4	65.8	176	5.18	65
786	212	8.46	66.7	169	4.86	64.9
787	203	8.42	65.9	168	5.01	65
788	214	8.51	67.1	170	4.88	64.7
789	214	8.5	67.3	168	4.86	64.5
790	219	9.28	65.6	165	4.88	64.4
791	221	8.64	67.2	161	4.57	64.4
792	203	7.85	68.6	158	4.55	64.7
793	178	7.07	68.1	152	4.4	64.9
794	213	8.62	66.9	152	4.27	65.1
795	197	7.64	67.7	149	4.21	65.1
796	214	8.92	65.9	149	4.17	65
797	217	9.3	64.4	144	4.13	65.3
798	211	8.66	65.1	141	3.89	65.5
799	228	9.19	66.2	136	3.69	65.7
800	234	9.18	67	137	3.66	65.8
801	236	9.54	66.6	135	3.58	65.9
802	183	7.38	66.1	129	3.5	66.1
803	171	7.41	63.4	125	3.34	66.3
804	175	7.46	62.7	118	3.2	66.4
805	204	8.49	64.1	114	3.14	66.8
806	160	6.34	63.5	113	3.03	66.9
807	172	7.02	66	116	3.02	67.1
808	93	3.82	65.7	109	2.92	67.2
809	97	3.85	66.7	106	2.86	67.3
810	61	2.36	67	100	2.72	67.4
811	77	3.21	66.8	95	2.52	67.4
812	69	3.14	65.4	95	2.48	67.5
813	84	3.53	66	90	2.44	67.6
814	72	3.42	63.7	87	2.33	67.6
815	59	2.49	64.7	86	2.18	67.6
816	70	2.68	68.3	81	2.16	67.5
817	159	3.11	68	80	2.07	67.7
818	131	5.59	62.5	79	2	67.6
819	51	2.41	63.8	76	2.02	67.6
820	53	2.02	65.8	74	2	67.6
821	61	2.49	66.4	75	1.93	67.6
822	50	2	67	72	1.86	67.7
823	57	2.44	65.8	69	1.86	67.6
824	46	1.84	66.2	69	1.78	67.5
825	46	1.95	65.5	68	1.71	67.5
826	39	1.75	64.1	66	1.71	67.7
827	46	1.92	66	63	1.64	67.6
828	23	0.89	66.8	64	1.65	67.5
829	35	1.18	69.4	60	1.61	67.6
830	35	1.18	68.2	60	1.61	67.6
831	44	1.82	66.3	64	1.66	67.6
832	110	5.04	63.8	63	1.6	67.6
833	86	3.6	65.1	63	1.66	67.6
834	95	4.92	60.4	60	1.58	67.6
835	120	6.72	56.1	57	1.55	67.6
836	40	1.59	64.5	59	1.51	67.6
837	46	2.2	65.1	57	1.47	67.6
838	45	1.75	66.7	56	1.41	67.7
839	40	1.61	67.1	53	1.34	67.6
840	34	1.58	65.9	49	1.29	67.5
841	21	0.85	67.4	49	1.27	67.4
842	37	1.66	67.5	49	1.25	67.5
843	38	1.58	68	50	1.29	67.6
844	41	1.54	70	46	1.24	67.5
845	36	1.47	69.5	46	1.21	67.4
846	28	1.51	66.1	42	1.12	67.4
847	31	1.16	68.3	39	1.03	67.4
848	77	1.54	68	39	1.02	67.5
849	78	1.53	68	38	0.98	67.6
850	31	1.33	67.5	37	0.96	67.5
851	26	0.95	68.5	34	0.89	67.6
852	40	1.7	68.2	30	0.87	67.5
853	25	0.88	68.8	30	0.79	67.5
854	25	1.06	67.8	30	0.79	67.5
855	19	1.04	66.4	30	0.81	67.6
856	14	0.56	66.3	27	0.75	67.4
857	35	1.28	69.5	26	0.72	67.4
858	15	1.25	61.8	26	0.72	67.4
859	18	0.95	62.9	26	0.66	67.4
860	23	0.92	65.7	23	0.66	67.4
861	17	0.69	66.1	23	0.65	67.3
862	14	0.61	66	23	0.62	67.1
863	14	0.7	65.9	21	0.57	67.4
864	32	1.52	65.3	18	0.52	67.4
865	31	1.37	66.5	18	0.49	67.8
866	26	1	68.2	17	0.49	67.6
867	37	1.81	67.1	18	0.48	67.7
868	25	1.53	62.8	16	0.46	67.4
869	26	0.97	66.6	16	0.46	67.4
870	21	1	66.2	14	0.4	67.3
871	31	1.22	68.5	13	0.39	67.3
872	31	1.39	68.2	13	0.38	67.1
873	31	1.49	67.5	12	0.37	67.1
874	25	1.09	67.5	12	0.34	67
875	20	1.03	67.4	10	0.32	67.4
876	14	0.91	64.8	10	0.3	67.3
877	20	0.91	66.4	9	0.28	67.1
878	10	1.27	55.9	9	0.26	66.9
879	11	0.57	63.4	9	0.27	67
880	15	0.69	64.8	9	0.27	67
881	10	0.63	63.7	7	0.24	67.5
882	26	1.31	66	7	0.24	67.2
883	16	1.07	64.6	7	0.24	67.5
884	12	0.58	66.2	7	0.24	67.2
885	16	0.57	66.9	7	0.26	67.3
886	10	0.34	67.9	7	0.23	67.1
887	10	0.34	69	7	0.23	67
888	10	0.63	66.4	7	0.21	67.2
889	11	0.49	67.7	7	0.22	67.1
890	13	0.72	65.9	7	0.2	67.2
891	18	0.92	68	7	0.22	67.2
892	14	0.94	65.9	7	0.21	67.4
893	20	1.29	65.7	7	0.2	67.3
894	19	0.84	67	7	0.2	67.3
895	16	0.95	66.6	7	0.21	67.2
896	23	1.61	61	7	0.2	67.2
897	29	1.69	64.3	7	0.22	67.4
898	24	0.83	67.4	7	0.22	67.2
899	8	0.29	66.3	7	0.22	67.3
900	26	2.14	56.7	7	0.19	67.1
901	8	0.3	64.6	7	0.2	67.2
902	16	0.5	65.8	7	0.21	67.3
903	21	1.08	67	7	0.22	67.2
904	14	1	67.7	7	0.24	67.3
905	30	1.93	63.3	7	0.23	67.4
906	27	1.73	61.9	7	0.26	67.1
907	22	1.18	64.5	7	0.27	66.9
908	19	1.34	63.1	9	0.32	66.7
909	20	0.84	66.5	10	0.32	67.4
910	19	0.91	66.7	10	0.33	67.2
911	18	0.97	66.1	11	0.34	67.1
912	33	1.68	67.1	10	0.33	67.2
913	30	2.02	62.8	10	0.34	67
914	32	1.78	63.3	11	0.39	67.1
915	46	1.98	66.3	12	0.4	66.8
916	64	3.4	63.5	12	0.43	66.6
917	60	2.63	66.6	16	0.49	67.1
918	60	3.08	64.2	16	0.51	67
919	61	2.77	66.6	18	0.59	67.4
920	115	4.74	71.2	21	0.69	67.4
921	80	3.91	67.8	23	0.75	67.2
922	69	3.2	67.6	26	0.8	67.3
923	81	3.59	67.9	27	0.87	67.5
924	81	3.71	67.7	27	0.9	67.3
925	76	3.72	65.8	30	0.89	67.3
926	94	5.41	61.4	34	1	67.4
927	124	5.3	66.7	40	1.13	67.4
928	87	4.38	63.7	45	1.24	67.4
929	80	3.89	61.9	49	1.34	67.5
930	175	7.43	66.4	52	1.44	67.4
931	169	7.34	67.9	58	1.64	67.6
932	151	6.48	69.5	63	1.73	67.9
933	192	7.67	72.3	68	1.9	67.8
934	179	7.18	73.8	76	2.09	68
935	164	7.59	69.3	79	2.14	67.9
936	201	8.46	70.2	76	2.16	67.8
937	173	6.91	69.1	75	2.13	67.3
938	203	8.21	67.7	79	2.3	67.1
939	206	8.84	65.6	86	2.45	66.9
940	215	9.4	64.1	90	2.64	66.8
941	246	11.23	61.7	92	2.77	66.5
942	210	8.32	64.4	100	2.96	66.5
943	214	9.54	63.3	102	3.07	66.5
944	246	11.85	57.2	109	3.4	66.4
945	247	11.75	57.2	119	3.67	66.3
946	237	13.02	49.2	123	3.8	66.2
947	229	17.97	41.9	124	3.78	66.2
948	268	12.45	49.9	122	3.59	66.4
949	272	13.43	52.3	123	3.59	66.1
950	272	13.91	52.3	128	3.64	65.9
951	244	12.7	52	136	4.02	66
952	257	13.21	52.3	149	4.18	66.2
953	257	15.83	48	153	4.31	66.2
954	270	15.02	48.3	165	4.41	66
955	254	14.54	44.1	165	4.39	66
956	256	17.49	39.8	170	4.49	66
957	268	20.34	38.2	178	4.74	66.1
958	244	18.09	37.3	174	4.8	65.9
959	240	25.95	31.8	171	4.7	66
960	246	26.83	28.1	172	4.59	66
961	263	18.79	33.2	168	4.46	66.1
962	230	20.5	31.8	168	4.5	65.8
963	245	23.99	29.6	170	4.55	65.6
964	236	23.64	29	165	4.63	65.5
965	236	20.1	33.8	150	4.27	65.5
966	240	16.22	39.8	135	3.81	65.6
967	262	18.71	38.7	160	4.26	65.3
968	229	13.18	42.9	153	3.96	65.3
969	252	15.12	44	154	4.28	65.4
970	226	24.55	34.7	145	3.87	65.5
971	211	15.18	36	158	4.18	65.5
972	206	33.07	26.8	153	4.15	65.2
973	205	26.3	23.8	149	3.94	65.7
974	172	12.11	31	143	3.7	65.7
975	217	23.53	28.1	143	3.69	65.7
976	219	15.88	32.5	142	3.7	65.7
977	230	17.66	34.3	142	3.8	65.9
978	238	13.43	41.3	139	3.68	65.7
979	196	8.53	51.3	137	3.53	65.7
980	137	8.57	47.4	132	3.56	66
981	200	11.54	46.8	136	3.65	65.9
982	227	11.22	50.8	135	3.53	66
983	215	9.88	54.9	132	3.54	66.3
984	191	9.2	55.8	125	3.41	66.1
985	232	11.29	56.1	121	3.23	66.3
986	183	8.45	57.8	122	3.16	66.3
987	215	9.65	59	119	3.19	66.4
988	199	9.12	59.6	123	3.23	66.2
989	217	9.75	60.4	122	3.25	66.1
990	207	10.06	58.5	118	3.17	66
991	215	10.64	56.5	118	3.14	66.1
992	230	10.95	56.6	119	3.16	66.3
993	194	8.74	59	121	3.24	66.1
994	196	8.51	60.6	119	3.19	66.2
995	171	7.83	59.9	118	3.11	66.2
996	203	8.92	61.4	114	3.06	66.2
997	186	7.7	63.5	111	2.94	66.1
998	220	8.96	65.1	111	3	66
999	160	6.48	64.1	114	3.03	65.9
1000	185	9.07	60.6	112	3.04	66.1
1001	186	8.29	61.1	114	3.1	66
1002	200	8.94	60.4	113	3.12	66
1003	189	8.58	59.9	114	3.09	66
1004	173	7.85	59.7	116	3.09	66.2
1005	256	14.09	54.3	116	3.14	66.2
1006	208	9.33	59.4	118	3.16	66.1
1007	188	8.82	59.2	116	3.11	66.4
1008	177	7.8	60.3	114	3.08	66.4
1009	194	8.64	59.9	116	3.12	66.2
1010	188	9	59.9	116	3.12	66
1011	173	8.24	58	116	3.17	65.9
1012	189	9.02	58.3	118	3.19	66.1
1013	201	9.75	58.4	118	3.14	66.3
1014	191	8.56	58.4	116	3.14	66.1
1015	198	9.3	58.2	116	3.12	66.2
1016	197	9.27	57.9	116	3.13	66.1
1017	170	8.17	57.5	121	3.2	66.2
1018	219	9.91	58.3	121	3.19	66.2
1019	174	7.73	58.4	122	3.19	66.4
1020	161	8.8	56.3	118	3.06	66.2
1021	185	9.24	58.5	116	3.17	66.4
1022	215	9.35	59	116	3.13	66.2
1023	191	8.43	60.5	118	3.19	66.1
1024	201	8.54	62.4	120	3.24	66.3
1025	180	8.12	61.9	120	3.23	66.2
1026	187	7.88	62.1	123	3.25	66.2
1027	208	9.58	61.1	121	3.3	66
1028	197	8.89	60.5	122	3.32	66.3
1029	190	8.27	61.2	124	3.46	66.3
1030	201	9.32	61.3	128	3.43	66.3
1031	194	8.98	62.1	125	3.4	66.1
1032	185	7.92	63.1	125	3.4	66.4
1033	196	8.62	62.7	125	3.39	66.1
1034	194	8.92	60.9	125	3.39	66
1035	237	11.19	58.9	129	3.47	66
1036	201	9.14	60.1	135	3.73	66
1037	203	8.79	60.4	139	3.79	66
1038	208	9.39	60.9	139	3.76	66
1039	218	9.35	62	139	3.78	66.2
1040	234	10.43	60.8	144	3.93	66
1041	253	11.46	62.2	149	4.08	66.1
1042	233	9.87	63	151	4.25	66.1
1043	218	8.96	63.4	151	4.17	66.1
1044	191	8.39	63.1	148	4.11	66.1
1045	211	9.27	63.6	144	4.04	65.7
1046	199	8.78	64.2	146	4.09	65.7
1047	232	10.57	62.6	151	4.25	65.4
1048	224	9.67	62.6	155	4.41	65.7
1049	215	9.25	62.9	154	4.33	65.7
1050	254	11.26	61.5	151	4.28	65.6
1051	242	10.53	62.6	153	4.33	65.7
1052	259	11.89	61.3	155	4.47	65.7
1053	221	9.88	61.7	159	4.54	65.7
1054	221	9.56	62.8	162	4.64	65.7
1055	243	11.03	59.7	158	4.52	65.7
1056	213	10.27	59.9	154	4.43	65.5
1057	200	9.1	60.2	150	4.39	65.5
1058	172	10.11	61.4	152	4.39	65.7
1059	195	11.47	60.2	161	4.5	65.6
1060	184	11.31	61.1	161	4.65	65.6
1061	167	11.44	59.8	159	4.56	65.5
1062	143	10.12	60.4	155	4.47	65.7
1063	137	11.24	58.7	158	4.47	65.5
1064	253	11.55	60.8	158	4.66	65.5
1065	260	20.69	42.6	165	4.85	65.5
1066	244	18.34	43.2	168	4.93	65.4
1067	125	8.25	64.7	162	4.84	65.6
1068	140	9.25	64.1	162	4.8	65.4
1069	173	10.8	63.4	160	4.71	65.3
1070	175	9.97	63.9	168	4.95	65.4
1071	181	9.5	65.5	174	5.12	65
1072	217	10.29	64.8	181	5.4	65.2
1073	214	9.72	65.4	181	5.34	64.9
1074	200	9.23	64.3	179	5.42	65
1075	142	5.45	65.6	174	5.12	64.6
1076	170	6.69	64.7	172	5.16	64.2
1077	194	9.6	64.1	169	5.18	64.3
1078	229	10.28	65.5	169	5.13	64.2
1079	209	8.71	62.7	169	5.03	63.9
1080	199	7.94	63.1	160	4.86	63.8
1081	165	6.63	63.9	158	4.7	64
1082	181	7.39	64.9	155	4.5	64.3
1083	145	6.05	66	155	4.54	64.4
1084	165	6.77	66.9	155	4.5	64.7
1085	161	6.81	66.1	153	4.41	64.7
1086	191	7.52	68.5	146	4.22	65
1087	171	6.65	67.9	141	4.08	65.2
1088	171	7.33	65.8	141	3.97	65.2
1089	192	7.91	66.8	139	3.86	65.6
1090	209	8.3	66.8	135	3.75	65.8
1091	142	6.07	66.1	132	3.66	66
1092	180	8.59	65.3	125	3.44	65.9
1093	165	6.94	64.5	120	3.25	66.5
1094	159	6.17	67.6	119	3.26	66.8
1095	170	6.3	66.9	118	3.3	66.8
1096	178	6.93	67.1	113	3.08	67
1097	166	6.87	67.2	112	3	67.1
1098	153	6.2	66.2	105	2.75	67.3
1099	109	4.49	66.6	98	2.74	67.4
1100	125	4.74	68.1	97	2.58	67.5
1101	137	5.53	68.4	95	2.47	67.4
1102	119	4.89	64.7	89	2.38	67.7
1103	144	6.06	67.1	87	2.3	67.7
1104	131	5.94	65.2	82	2.16	67.7
1105	128	5.4	67.6	79	2.05	67.7
1106	133	5.82	66.2	80	2.03	67.6
1107	108	4.85	65	79	2.05	67.5
1108	122	4.76	67.8	79	2.03	67.7
1109	104	4.56	67.1	79	2	67.7
1110	107	4.56	67.1	72	1.92	67.5
1111	52	2.26	66.5	72	1.78	67.7
1112	104	4.29	65.8	70	1.82	67.7
1113	91	3.7	67.2	69	1.78	67.6
1114	110	5.15	66.2	68	1.71	67.7
1115	101	4.22	67.5	65	1.73	67.7
1116	75	2.86	70	66	1.7	67.7
1117	40	2.02	65	65	1.7	67.5
1118	56	2.51	66.5	66	1.72	67.6
1119	70	2.83	66.6	68	1.77	67.4
1120	68	3.28	64.8	69	1.76	67.5
1121	83	3.45	67.1	68	1.77	67.6
1122	68	2.77	67.5	68	1.67	67.5
1123	79	3.58	67.2	64	1.69	67.5
1124	79	3.18	66.9	63	1.6	67.6
1125	76	2.99	66.9	62	1.61	67.6
1126	62	3.09	65	60	1.57	67.7
1127	68	2.7	66.9	57	1.51	67.7
1128	66	2.64	66.5	56	1.4	67.7
1129	60	2.29	69.2	52	1.37	67.6
1130	66	2.59	69.1	53	1.38	67.6
1131	57	2.57	67.1	53	1.4	67.7
1132	53	2.49	67.1	53	1.37	67.7
1133	75	2.9	66.9	49	1.27	67.6
1134	49	2.06	66.3	46	1.24	67.6
1135	63	2.44	67	44	1.17	67.6
1136	67	2.65	68.3	43	1.14	67.5
1137	48	2.24	67.2	42	1.1	67.5
1138	49	1.86	68.6	41	1.05	67.6
1139	42	1.61	68.1	38	0.98	67.4
1140	34	1.49	68	34	0.87	67.4
1141	45	1.75	69.4	30	0.82	67.5
1142	41	2.09	65.9	30	0.83	67.4
1143	30	1.71	66.3	30	0.89	67.5
1144	49	2.12	70.2	30	0.81	67.5
1145	30	1.2	68.2	30	0.77	67.6
1146	42	2.13	66.6	27	0.75	67.5
1147	20	0.94	66	26	0.7	67.4
1148	31	1.47	66.3	26	0.73	67.4
1149	49	1.99	67.3	26	0.67	67.4
1150	29	1.28	66.5	23	0.63	67.3
1151	31	1.49	65.6	22	0.6	67.3
1152	33	1.46	66.6	20	0.55	67.3
1153	25	1.18	66.8	19	0.54	67.5
1154	27	1.19	67.1	19	0.52	67.4
1155	30	1.38	67.6	18	0.48	67.8
1156	33	1.55	67.3	18	0.49	67.7
1157	19	0.99	66.8	16	0.44	67.3
1158	20	1.09	65.8	15	0.42	67.2
1159	31	1.63	66.4	14	0.4	67.6
1160	27	1.16	67.1	13	0.39	67.2
1161	15	1.34	66.1	12	0.37	66.9
1162	18	0.86	66.5	11	0.36	67.5
1163	17	0.76	66.6	11	0.35	67.4
1164	25	1.33	65.2	10	0.32	67.4
1165	19	0.91	65.6	9	0.29	66.9
1166	14	0.63	67	9	0.27	67
1167	20	0.95	66.9	9	0.27	67.1
1168	17	0.86	67	9	0.27	67
1169	16	1.09	66.2	7	0.26	67.4
1170	17	0.99	66.7	7	0.24	67.4
1171	16	0.99	65.9	7	0.23	67.2
1172	17	1.01	65.2	7	0.27	67.3
1173	17	1.02	65.6	7	0.27	67.2
1174	18	1.02	65.7	7	0.24	67.4
1175	12	0.54	66.2	7	0.23	67.1
1176	9	0.47	66.9	7	0.23	67.1
1177	9	0.96	64.8	7	0.22	67.3
1178	17	0.89	64.7	7	0.22	67.1
1179	17	0.89	65.2	7	0.23	67.2
1180	20	1.11	67	7	0.23	67.2
1181	13	0.77	65	7	0.22	67.3
1182	26	1.56	66.2	7	0.22	67.2
1183	20	0.89	66.7	7	0.23	67.3
1184	20	1.41	65.7	7	0.23	67
1185	23	1.22	65.4	7	0.22	67.1
1186	16	0.7	66.1	7	0.21	67.2
1187	14	0.96	66.1	7	0.22	67.2
1188	18	1.09	64.6	7	0.22	67.1
1189	19	1.18	63.7	7	0.21	67.2
1190	19	1.45	63.8	7	0.21	67.5
1191	19	1.06	64.6	7	0.22	67.2
1192	19	1.2	65.1	7	0.23	67.1
1193	18	1.07	65.1	7	0.25	67.3
1194	22	1.2	65.1	7	0.26	67.4
1195	22	0.99	66.2	7	0.28	67.3
1196	34	1.46	67.1	9	0.3	66.6
1197	31	1.91	65	10	0.34	67.1
1198	26	1.41	66.8	10	0.35	67.2
1199	30	1.54	67.3	10	0.35	67.2
1200	26	1.43	66.7	10	0.33	67.1
1201	31	1.63	66.3	9	0.32	66.6
1202	30	1.36	66.6	10	0.36	67
1203	36	1.7	66.7	11	0.37	67.2
1204	44	2.32	66.8	13	0.43	66.9
1205	46	2.08	66.9	15	0.46	67
1206	51	2.85	66.1	17	0.52	67.1
1207	56	2.64	67.3	18	0.58	67.4
1208	65	3.23	66	20	0.65	67.2
1209	80	4.03	65.2	26	0.75	67.4
1210	81	3.81	65.2	27	0.8	67.5
1211	65	3.11	64.3	27	0.83	67.4
1212	73	3.43	63.7	27	0.85	67.5
1213	74	3.23	65.8	30	0.9	67.3
1214	104	4.64	66.4	33	1.01	67.3
1215	98	4.17	69	39	1.1	67.3
1216	101	4.98	67.2	43	1.22	67.4
1217	126	5.17	69.2	46	1.33	67.5
1218	119	5.06	70.6	52	1.45	67.5
1219	140	6.02	69.8	56	1.55	67.7
1220	170	7.33	70	62	1.69	67.7
1221	165	6.27	72.9	67	1.85	67.9
1222	171	7.12	71.8	72	2.05	67.8
1223	188	7.96	70.4	75	2.03	67.8
1224	180	7.46	70	76	2.1	67.8
1225	176	7.41	67.1	74	2.13	67.4
1226	200	9	64.6	79	2.23	67.3
1227	210	9.23	63.2	83	2.44	67.3
1228	208	9.22	61.7	90	2.6	67.1
1229	225	10.18	59.5	95	2.85	66.8
1230	219	10.25	58.1	95	2.94	66.8
1231	227	10.03	58.6	99	3.02	66.7
1232	254	12.02	57.7	109	3.24	66.6
1233	268	14.49	53.2	116	3.55	66.8
1234	260	22.85	39.6	122	3.72	66.7
1235	243	21.82	33	124	3.71	66.4
1236	239	17.89	31.6	123	3.67	66.5
1237	246	17.55	32.2	123	3.57	66.5
1238	274	14.18	40.9	130	3.66	66.2
1239	270	15.47	40.7	141	4.04	65.9
1240	254	19.27	41	151	4.1	66.2
1241	271	18.07	39.8	153	4.28	66.3
1242	263	18.12	40.6	162	4.39	66.2
1243	262	17.09	38.7	166	4.44	66.2
1244	266	16.56	41.5	170	4.62	66.1
1245	257	15.02	42.6	174	4.84	66
1246	244	18.3	39.1	173	4.85	66.3
1247	211	13.82	39.3	174	4.7	66.1
1248	212	12.83	39.7	169	4.6	66.2
1249	218	16.15	38.4	166	4.5	66
1250	222	17.72	34.3	166	4.45	65.9
1251	225	19.71	30.7	169	4.45	66
1252	256	22.53	30.4	169	4.77	65.9
1253	226	17.68	39.7	172	4.71	65.8
1254	222	24.11	28.7	166	4.47	65.7
1255	199	21.9	29.5	165	4.51	65.7
1256	218	27.62	26.6	161	4.42	65.4
1257	222	18.88	30.1	165	4.5	65.4
1258	198	27.42	24.9	160	4.45	65
1259	197	25.82	25	159	4.36	65.2
1260	182	29.74	22.1	155	4.11	65.2
1261	223	22.68	27.4	147	4	65.2
1262	208	30.14	24.1	150	3.9	65.5
1263	229	21.81	27	142	3.76	65.5
1264	225	26.31	26.2	144	3.72	65.2
1265	222	17.81	28.6	143	3.72	65.9
1266	222	11.53	39.8	139	3.62	65.8
1267	219	11.45	48	139	3.67	65.9
1268	192	8.88	52.1	139	3.63	65.9
1269	208	12.26	54	139	3.72	65.9
1270	215	10.19	54	136	3.63	65.7
1271	211	9.58	56.2	132	3.55	65.8
1272	181	8.1	56.5	132	3.41	65.8
1273	211	9.97	57.6	123	3.26	66
1274	187	8.37	58.5	124	3.26	65.8
1275	198	10.09	57.9	121	3.21	65.7
1276	209	9.66	58.4	122	3.25	66.1
1277	206	9.05	59	121	3.24	66
1278	208	9.71	59	119	3.18	66.1
1279	188	8.64	61.1	116	3.24	66
1280	130	4.89	68.9	121	3.19	66
1281	203	9.13	59.9	120	3.2	66.1
1282	202	9.89	57.8	121	3.23	66
1283	222	11.04	54.3	116	3.05	66.2
1284	245	10.23	59.2	118	3.11	66
1285	196	8.41	60.4	109	3.01	66.3
1286	210	9.88	58.1	112	3.05	65.9
1287	201	8.92	58.6	114	3.09	65.6
1288	225	10.89	56.8	116	3.18	65.7
1289	179	8.18	57.5	118	3.23	65.6
1290	209	9.93	56.5	116	3.19	65.6
1291	208	9.68	56.6	116	3.19	65.7
1292	224	10.46	56.8	118	3.19	65.5
1293	176	7.31	60.1	118	3.27	65.6
1294	194	9.5	57.1	122	3.22	65.9
1295	196	8.79	58	120	3.19	65.9
1296	201	8.9	59	118	3.13	65.9
1297	189	8.21	59.8	116	3.15	65.6
1298	199	9.28	58.1	116	3.12	65.6
1299	184	8.81	56.9	121	3.25	65.4
1300	205	9	58.6	121	3.34	65.4
1301	190	8.2	59.7	119	3.24	65.5
1302	172	6.93	62.5	121	3.21	65.5
1303	186	8.09	61.6	123	3.24	65.6
1304	221	9.68	60.9	122	3.27	65.7
1305	219	10.64	57.7	125	3.47	65.8
1306	180	7.89	59.1	123	3.35	65.8
1307	182	7.82	60.4	124	3.3	65.7
1308	173	7.51	60.6	122	3.26	65.7
1309	191	8.26	60.8	119	3.22	65.6
1310	193	9.32	58	121	3.24	65.5
1311	178	8.33	57.2	125	3.4	65.4
1312	164	7.14	59.2	128	3.41	65.4
1313	206	10.36	56.9	128	3.39	65.3
1314	210	9.43	58.3	124	3.35	65.3
1315	202	8.92	58.6	125	3.38	65.3
1316	208	9.01	59.9	128	3.41	65.3
1317	211	9.32	60	132	3.52	65.5
1318	182	8.22	59.5	132	3.6	65.5
1319	204	8.97	59.7	130	3.45	65.5
1320	203	8.85	60.4	130	3.55	65.5
1321	202	9.18	59.4	128	3.48	65.2
1322	215	9.94	58.1	129	3.49	65.2
1323	229	9.42	61.6	135	3.63	65.1
1324	233	9.98	61.2	141	3.78	65
1325	214	9.78	59.5	141	3.97	65
1326	206	9.68	58.1	139	3.87	65
1327	208	9	59.5	143	3.99	64.9
1328	250	11.45	58.7	146	4.12	64.9
1329	247	10.65	59.9	148	4.23	65.1
1330	225	9.93	59.7	150	4.35	65.3
1331	200	8.91	59.9	151	4.22	65.3
1332	226	10.03	60	145	4.18	65.3
1333	199	8.91	59.4	145	4.16	64.8
1334	251	11.37	59	147	4.24	64.6
1335	232	10.23	59.2	153	4.33	64.6
1336	216	9.55	59.6	155	4.46	64.6
1337	258	11.16	60.3	155	4.5	64.6
1338	194	8.27	61	152	4.41	64.7
1339	242	10.01	62.3	154	4.44	64.6
1340	252	11.34	60.5	158	4.61	64.7
1341	242	10.22	61.5	161	4.7	64.7
1342	238	10.53	60.4	165	4.81	64.7
1343	215	9.68	59.5	158	4.76	64.8
1344	197	8.17	61.4	155	4.45	64.9
1345	211	9.26	60.7	147	4.38	64.8
1346	263	11.87	59.5	153	4.57	64.7
1347	279	12.15	59.9	161	4.81	64.7
1348	262	11.2	60.8	165	4.88	64.5
1349	238	9.98	61.7	161	4.69	64.7
1350	181	7.11	64.3	155	4.57	64.8
1351	266	11.72	62	159	4.66	65
1352	243	10.91	60.2	162	4.91	65
1353	283	11.96	61.2	168	5.03	64.9
1354	224	9.19	62.6	169	4.96	64.7
1355	246	11.17	60.2	167	4.91	64.5
1356	221	9.29	61.4	166	5.02	65
1357	166	7.51	60.2	166	4.88	64.9
1358	227	9.63	61.1	169	5.04	64.8
1359	287	14.44	56.9	181	5.42	64.8
1360	230	9.49	60.3	184	5.53	64.5
1361	264	10.87	61.9	181	5.46	64.3
1362	217	9.46	61.2	177	5.36	64.1
1363	228	8.96	64	173	5.41	63.9
1364	136	5.29	66.1	172	5.27	63.9
1365	197	8.06	65.4	174	5.34	63.5
1366	206	8.11	66	172	5.32	63.4
1367	195	7.64	66.6	167	5.17	63.5
1368	197	7.8	66.5	162	5.05	63.2
1369	186	8.67	62.6	158	4.89	63.7
1370	192	8.06	64.1	155	4.69	63.8
1371	201	8.31	65.6	161	4.72	64
1372	198	7.71	67.9	158	4.74	64
1373	209	8.51	67.7	158	4.57	64.3
1374	183	7.93	65.7	151	4.59	64.4
1375	176	7.26	66.2	148	4.19	64.7
1376	122	5.3	64.7	144	4.11	64.7
1377	155	6.39	65.6	144	4.07	65
1378	242	10.02	66	143	3.96	65.2
1379	219	8.52	68.3	136	3.89	65.4
1380	212	8.86	67.1	132	3.68	65.6
1381	223	9.84	64.7	123	3.49	65.9
1382	181	7.85	64.1	120	3.48	66.3
1383	179	8.67	60.6	123	3.37	66.2
1384	212	8.92	63.3	120	3.3	66.5
1385	193	7.76	66	116	3.11	66.6
1386	178	7.61	65.3	109	2.9	66.8
1387	201	8.71	64.5	102	2.82	67
1388	146	5.59	68.4	100	2.65	67
1389	140	5.76	68.1	97	2.6	67.1
1390	135	5.83	66	92	2.46	67.1
1391	155	6.4	66.4	88	2.3	67.2
1392	110	4.38	67.9	86	2.21	67.3
1393	142	6.21	65.4	81	2.08	67.1
1394	135	5.34	67.5	79	2	67.4
1395	128	5.25	67.2	82	2.15	67.3
1396	112	4.9	65.6	79	2.06	67.4
1397	102	4.58	63.7	79	1.96	67.4
1398	93	3.86	65.8	74	1.98	67.5
1399	113	4.3	68.9	72	1.92	67.4
1400	92	3.96	66.9	72	1.88	67.3
1401	121	4.98	66.9	72	1.88	67.3
1402	117	4.5	69.3	72	1.87	67.2
1403	91	3.64	69.2	72	1.86	67.3
1404	88	3.79	67.3	70	1.8	67.3
1405	115	4.65	68	67	1.78	67.2
1406	82	3.44	67.4	69	1.75	67.2
1407	133	4.83	71.2	70	1.79	67.3
1408	95	3.91	69	72	1.8	67.2
1409	69	2.98	67.1	68	1.82	67.1
1410	88	3.47	68.2	67	1.76	67.2
1411	84	3.71	65.6	68	1.73	67.2
1412	86	3.16	69.4	64	1.69	67
1413	102	3.9	70.3	64	1.69	67.3
1414	94	3.68	70.1	64	1.61	67.3
1415	89	3.41	71	60	1.57	67.3
1416	52	2.02	70.7	58	1.52	67.3
1417	67	2.51	70.2	53	1.5	67.4
1418	76	3.24	66.2	53	1.44	67.3
1419	45	2	65.6	52	1.43	67.1
1420	70	3.15	62.4	53	1.4	67.2
1421	67	2.71	65	50	1.35	67.3
1422	39	1.65	65.7	49	1.29	67.1
1423	59	2.1	67.6	45	1.24	67.1
1424	62	2.49	67.5	44	1.19	67.1
1425	53	1.95	68.5	43	1.15	67.1
1426	65	2.49	68	42	1.12	67
1427	74	2.9	67.8	40	1.01	67.1
1428	63	2.61	65.7	35	0.94	67.1
1429	53	2.44	65.1	34	0.91	67.2
1430	51	2.23	65.2	33	0.89	67.3
1431	50	1.97	67.8	32	0.88	67.1
1432	44	2.1	64.7	32	0.9	67.2
1433	40	2.06	60.6	30	0.81	67.2
1434	30	1.54	61	27	0.75	67.4
1435	39	1.71	63.5	26	0.73	67.1
1436	45	1.77	66.9	27	0.75	67.3
1437	55	2.29	67.2	26	0.72	67.1
1438	43	2.36	62.9	23	0.65	67.2
1439	34	1.36	64.9	23	0.63	67.1
1440	27	1.17	66.1	20	0.6	67
1441	28	1.35	66.8	19	0.5	67.4
1442	25	1.34	66.2	17	0.49	67.5
1443	36	1.46	68.1	19	0.53	67.2
1444	26	1.13	67.6	19	0.55	67.1
1445	18	0.97	67.1	19	0.56	67.1
1446	18	0.89	65.8	20	0.57	67
1447	36	1.58	67.1	19	0.54	67
1448	29	1.42	66.7	18	0.54	67.3
1449	30	1.5	66	17	0.49	67.2
1450	22	0.92	66.8	16	0.48	66.9
1451	28	1.61	63.2	15	0.44	66.8
1452	14	0.64	63.8	15	0.43	66.7
1453	16	0.87	64.9	13	0.41	66.9
1454	22	1.29	63.9	13	0.38	67
1455	18	0.77	65.8	13	0.4	67
1456	21	0.97	67.1	12	0.38	66.8
1457	14	0.88	66.4	12	0.37	67
1458	11	0.42	68	11	0.36	67.3
1459	19	1.08	66.4	11	0.32	67.3
1460	21	0.92	67.4	11	0.36	67.6
1461	11	0.61	67	12	0.36	66.9
1462	21	1.32	64	11	0.34	67.3
1463	17	0.93	64.9	10	0.31	67.2
1464	16	0.86	66.1	10	0.31	67.2
1465	9	0.74	64.8	10	0.31	67.3
1466	26	1.26	66.6	10	0.3	67.1
1467	20	1.35	65.9	10	0.32	67.2
1468	23	1.13	66.1	10	0.31	67.3
1469	13	0.89	65.5	9	0.3	66.8
1470	21	1.35	62.2	9	0.29	66.8
1471	12	0.46	65.2	9	0.28	66.8
1472	22	1.24	64.7	10	0.31	67.2
1473	24	1.23	66.7	9	0.29	66.9
1474	20	0.92	67.1	9	0.3	66.8
1475	27	1.47	65.8	9	0.28	66.9
1476	18	1.23	63.6	7	0.29	67.2
1477	24	1.36	64.3	7	0.28	67.2
1478	13	0.73	64.1	7	0.27	67.1
1479	21	1.44	64	7	0.27	67.1
1480	19	1.13	63	9	0.29	66.8
1481	26	1.66	62.8	10	0.31	67.1
1482	14	0.51	65.3	10	0.31	67.1
1483	27	1.31	66	10	0.34	67.1
1484	24	1.52	66.1	11	0.35	67.3
1485	40	2.12	64.2	12	0.38	66.7
1486	23	1.02	65.9	12	0.37	66.5
1487	27	1.73	64.2	12	0.37	66.8
1488	31	1.53	65.4	11	0.37	67.1
1489	32	1.9	62.3	11	0.35	67.2
1490	40	2.49	58.7	12	0.38	66.6
1491	27	1.31	63.3	12	0.38	66.5
1492	54	2.73	64.1	13	0.39	66.8
1493	62	2.58	68.2	14	0.43	67.1
1494	48	2.22	66.9	15	0.48	66.8
1495	77	4.43	62.5	15	0.47	66.6
1496	61	2.74	65.5	17	0.54	67
1497	75	3.48	65.9	20	0.6	66.7
1498	74	3.78	64.1	21	0.63	67
1499	77	3.2	69.3	21	0.65	66.9
1500	74	3.07	70.6	22	0.63	66.7
1501	77	3.67	68.4	21	0.62	66.8
1502	92	3.69	72.5	22	0.7	66.4
1503	104	4.47	72.4	26	0.75	66.5
1504	132	6.34	68.8	30	0.88	66.7
1505	123	5.07	71.1	30	0.95	66.5
1506	124	4.76	75.5	33	1.01	66.5
1507	146	7.32	69.8	34	1.07	66.5
1508	195	8.1	71.7	38	1.22	66.4
1509	174	7.17	72.9	43	1.31	66.4
1510	162	6.52	74.3	46	1.35	66.2
1511	178	7.43	73.6	46	1.51	66.2
1512	172	6.98	74.5	49	1.49	66.2
1513	195	8.49	68.1	46	1.48	66.1
1514	192	8.04	66.4	49	1.54	66
1515	245	11.69	61.5	53	1.67	66.1
1516	203	8.72	62.5	60	1.8	66
1517	213	9.3	61.9	64	2.06	65.7
1518	250	12.4	58	68	2.08	65.3
1519	249	13.72	53.5	70	2.23	65.5
1520	230	10.66	55.9	80	2.4	65.4
1521	281	12.91	57.3	86	2.55	65.3
1522	258	12.6	56.2	91	2.69	65.1
1523	248	12.53	54.7	95	2.71	65.2
1524	251	12.46	54.3	91	2.56	65.1
1525	261	13.02	54.1	95	2.62	65.1
1526	265	12.66	55.2	93	2.65	65.1
1527	291	13.79	56	102	2.95	65
1528	210	11.01	53.6	105	3.04	65.1
1529	274	15.47	50.7	111	3.21	65
1530	258	13.43	51.2	109	3.19	65
1531	229	20.61	41.4	116	3.33	65.1
1532	249	15.94	41.7	116	3.35	65.1
1533	252	22.06	36.3	121	3.51	64.9
1534	234	18.96	35.2	125	3.64	65
1535	206	31.88	26.3	128	3.65	65
1536	230	27.69	24.5	129	3.49	65
1537	209	25.59	23.2	123	3.47	64.7
1538	208	32.09	20.4	119	3.47	64.6
1539	225	20.06	25.5	120	3.5	64.6
1540	240	20.36	29.1	121	3.5	64.5
1541	164	27.97	23	122	3.57	64.7
1542	230	21.79	25.7	116	3.57	64.4
1543	164	24.75	21.9	116	3.44	64.5
1544	108	13.94	21.8	116	3.36	64.5
1545	148	19.4	21.5	113	3.29	64.6
1546	116	14.45	21.6	116	3.38	64.5
1547	32	7.94	16.4	112	3.29	64.5
1548	147	12.85	23.6	109	3.25	64.4
1549	114	21.78	18.9	106	3.05	64.6
1550	39	7.9	16.1	105	3.07	64.6
1551	59	4.01	30.7	102	2.94	64.5
1552	157	17.34	27.9	105	3.04	64.7
1553	166	27.55	22.2	100	2.95	64.6
1554	133	21.82	19.7	102	3.02	64.7
1555	125	13.1	23	100	2.94	64.7
1556	204	26.99	21.8	99	2.9	64.9
1557	242	17.83	29.2	100	3.02	64.9
1558	216	15.52	34	102	2.98	64.9
1559	186	9.06	44.4	102	2.92	64.9
1560	182	8.76	50.8	98	2.83	64.9
1561	190	9.41	53.1	95	2.76	64.9
1562	202	9.65	54.6	95	2.83	64.8
1563	231	10.99	55.7	93	2.67	64.9
1564	187	13.68	46.7	97	2.78	65
1565	197	9.24	52.5	99	2.71	65
1566	236	11.93	52.9	97	2.73	65
1567	226	11.14	54.1	93	2.71	65
1568	222	9.93	57	99	2.71	65.1
1569	142	6.58	57.8	100	2.75	65.1
1570	199	8.55	60.5	100	2.77	65.1
1571	204	8.75	61.6	102	2.79	65.1
1572	208	9.4	60.8	102	2.74	65.1
1573	173	8.8	57.1	97	2.7	64.9
1574	204	9.27	58.1	98	2.7	64.7
1575	171	8.09	57.8	102	2.81	64.8
1576	228	11.04	57.1	102	2.87	64.9
1577	194	9.09	57.6	105	2.88	64.9
1578	168	7.26	59.7	105	2.88	64.8
1579	217	10.21	59.1	105	2.89	65
1580	234	11.51	57.2	106	2.9	65
1581	193	8.2	60	105	2.97	64.9
1582	198	8.97	59.9	109	2.93	65
1583	206	9.26	60.2	109	2.98	65
1584	182	8.19	59.9	109	2.9	65
1585	198	8.95	59.7	106	2.93	65
1586	218	9.53	60.8	106	2.88	64.9
1587	205	9.53	59.9	109	2.95	65
1588	228	10.72	59.2	111	2.97	64.8
1589	224	9.85	60.6	109	2.99	65
1590	200	9.6	58.6	112	2.97	64.9
1591	217	10.19	57.7	113	2.99	65.1
1592	229	10.83	57.6	111	2.98	65
1593	203	9.25	58.4	111	2.99	65.1
1594	208	9.54	59.5	116	3.02	65
1595	177	7.92	59.6	113	3.07	65.1
1596	190	8.04	61.5	114	3.06	65
1597	149	6.87	60.5	112	2.93	65.1
1598	202	9.2	59.7	114	2.93	65
1599	194	8.57	61.2	113	3.08	65.1
1600	197	8.63	62	116	3.03	65.1
1601	191	7.83	63.5	114	3.13	65
1602	247	10.72	62.8	116	3.08	65.2
1603	238	10.63	61.7	116	3.09	65.2
1604	212	9.22	61.9	119	3.14	65.2
1605	192	8.67	60.7	122	3.21	65
1606	213	9.55	60.5	123	3.28	65.1
1607	179	7.47	62.4	123	3.33	65.1
1608	178	8.09	61	124	3.26	65
1609	198	9.05	60.4	118	3.22	65.1
1610	240	10.08	62.3	120	3.2	65
1611	236	9.88	63.2	128	3.4	64.7
1612	228	9.61	63.9	129	3.39	64.9
1613	241	11.1	61.5	129	3.37	65.1
1614	237	9.95	62.6	128	3.41	64.8
1615	249	11.22	61.4	132	3.42	64.8
1616	226	9.96	61.6	132	3.48	64.8
1617	237	10.11	62.4	135	3.63	64.9
1618	284	12.95	60.6	135	3.62	65
1619	239	9.78	63.2	136	3.6	65.1
1620	222	9.3	63.9	135	3.64	65
1621	239	10.14	63.8	132	3.41	65.1
1622	227	9.8	63.1	132	3.48	65
1623	233	9.97	63.1	135	3.5	65
1624	240	10.46	62.6	139	3.67	64.9
1625	237	10.23	62.4	139	3.69	64.9
1626	235	10.5	61.4	139	3.63	65
1627	252	11.27	60.8	142	3.63	65
1628	257	11.53	60.3	141	3.69	64.9
1629	197	8.51	61.5	144	3.73	64.8
1630	281	12.15	62	143	3.87	64.8
1631	236	11.36	59	144	3.84	64.7
1632	217	8.86	62.2	139	3.73	64.9
1633	220	9.4	62.6	136	3.56	65.1
1634	224	9.43	63.2	135	3.59	65
1635	279	12.18	62.3	141	3.75	64.9
1636	256	10.04	65.4	143	3.89	65.1
1637	249	10.47	64.7	145	3.88	65.1
1638	228	9.32	65.2	143	3.82	65.2
1639	245	10.6	63.9	137	3.72	65.2
1640	222	9.45	63.5	137	3.82	65
1641	261	11.06	63.5	145	4	65.3
1642	257	10.56	64.4	141	3.87	65
1643	195	7.99	65	145	3.93	64.8
1644	232	9.48	65.4	143	3.93	65
1645	219	8.82	66.2	141	3.94	65.4
1646	222	9.27	65.3	144	3.96	65.5
1647	220	9.6	63.4	146	4.12	65.5
1648	239	10.16	63.3	152	4.25	65.5
1649	217	8.61	65.5	152	4.26	65.5
1650	216	8.67	66.3	147	4.14	65.3
1651	199	8.3	65.4	146	4.1	65.2
1652	175	7.03	66.2	144	4.13	64.8
1653	169	6.36	68.8	145	4.09	64.5
1654	170	7.03	66.9	142	4.07	64.4
1655	195	7.56	68.3	139	4.05	64.3
1656	186	7.26	68.6	136	3.92	64.3
1657	184	7.34	68.2	132	3.86	64.6
1658	185	7.78	66.4	135	3.79	64.8
1659	193	8.06	65.3	135	3.93	64.7
1660	192	7.95	65.2	132	3.79	64.9
1661	194	7.91	65.5	128	3.6	64.9
1662	202	8.18	66	125	3.48	65.2
1663	200	8.35	65.3	123	3.45	65.4
1664	183	7.18	67.1	119	3.34	65.5
1665	224	9.7	64.8	121	3.31	65.4
1666	197	8.15	64.9	116	3.21	65.8
1667	184	7.26	66.5	113	3.06	65.7
1668	163	6.73	65.9	109	2.97	65.9
1669	146	5.93	66.5	106	2.85	66.1
1670	156	5.83	69.6	102	2.83	66.3
1671	148	6.34	66.6	105	2.75	66.4
1672	190	7.67	67	102	2.73	66.6
1673	192	7.68	67.7	98	2.65	66.5
1674	228	10.01	64.9	95	2.54	66.6
1675	199	8.13	65.7	90	2.41	66.9
1676	155	6.84	63.7	89	2.35	67
1677	211	8.9	64.6	87	2.23	67.2
1678	194	8.9	62.4	86	2.19	67.2
1679	177	7.83	61.8	83	2.14	67.3
1680	179	8.04	61.3	79	2.06	67.2
1681	194	7.92	64.2	79	1.98	67.3
1682	208	10.81	58.4	75	1.98	67.2
1683	189	8.43	59.9	79	2.02	67.3
1684	187	7.89	62.4	76	2.02	67.3
1685	177	7.97	61.8	76	1.97	67.3
1686	182	7.75	63	74	1.92	67.2
1687	130	5.34	64.8	72	1.85	67.1
1688	130	5.34	66	72	1.82	67.2
1689	113	5.13	63.6	68	1.73	67.4
1690	117	4.93	64.6	69	1.73	67.3
1691	115	4.59	66.7	69	1.77	67.3
1692	93	3.93	65.9	68	1.71	67.4
1693	89	3.57	66.9	66	1.68	67.4
1694	103	4.42	65	65	1.67	67.2
1695	112	4.57	65.9	69	1.73	67.3
1696	67	2.45	68.2	69	1.73	67.3
1697	76	3.15	67.6	68	1.72	67.2
1698	97	4.03	66.3	67	1.7	67.3
1699	81	3.39	65.6	65	1.65	67.3
1700	81	3.04	68.3	63	1.6	67.5
1701	93	3.81	67.2	60	1.63	67.4
1702	83	3.14	69.4	60	1.54	67.5
1703	89	3.77	66.9	58	1.51	67.5
1704	70	3.1	65.4	56	1.46	67.5
1705	61	2.38	66.9	53	1.39	67.5
1706	111	4.38	67.6	53	1.38	67.5
1707	54	1.99	68.3	53	1.4	67.6
1708	69	3.32	63.5	52	1.32	67.5
1709	76	3.4	62.6	51	1.31	67.4
1710	67	2.36	67.3	49	1.25	67.3
1711	66	2.52	68.2	46	1.17	67.3
1712	77	3	68	45	1.15	67.4
1713	75	3.3	65.5	45	1.15	67.4
1714	66	2.74	65.9	41	1.08	67.5
1715	56	2.42	65.2	40	1.04	67.6
1716	48	2.17	65.1	37	0.97	67.4
1717	36	1.3	66.3	34	0.91	67.5
1718	63	2.53	67.3	34	0.91	67.5
1719	80	3.64	64.2	35	0.92	67.3
1720	71	2.91	64.9	33	0.89	67.4
1721	65	2.74	64.4	32	0.82	67.3
1722	34	1.61	62	30	0.8	67.4
1723	60	2.48	65.4	30	0.78	67.4
1724	59	2.61	64.1	27	0.77	67.3
1725	41	1.74	64.7	27	0.75	67.5
1726	51	2.31	64.4	26	0.71	67.2
1727	52	2.44	63.1	23	0.65	67.2
1728	38	1.86	63.3	23	0.61	67.2
1729	43	1.91	67.4	21	0.59	67.8
1730	42	1.89	68.4	20	0.59	67.5
1731	39	1.71	68.9	20	0.57	67.4
1732	41	1.63	70.9	20	0.54	67.2
1733	33	1.69	67.6	18	0.51	67.5
1734	23	0.96	67.8	17	0.49	67.3
1735	51	2.24	69.5	17	0.45	67.2
1736	47	1.66	72.6	15	0.44	67
1737	33	1.55	70.7	14	0.41	67.4
1738	21	1.21	67.6	14	0.4	67.2
1739	32	1.86	63.8	12	0.37	66.7
1740	21	0.86	66.4	11	0.34	67.4
1741	36	1.98	64.2	11	0.34	67.3
1742	27	1.13	66.2	11	0.31	67.4
1743	16	1.29	64.3	11	0.33	67.3
1744	24	1.38	63.3	11	0.31	67.4
1745	20	1.06	64.9	11	0.32	67.4
1746	15	0.71	65.2	10	0.3	67.2
1747	21	0.77	67.3	10	0.29	67.2
1748	19	0.93	67.5	10	0.3	67.2
1749	22	0.97	67.8	10	0.3	67.4
1750	23	1.19	66.5	10	0.29	67.3
1751	19	1	66.2	9	0.29	66.7
1752	14	0.95	64.8	7	0.27	66.9
1753	27	1.51	65.8	9	0.28	66.8
1754	27	1.5	63.3	7	0.25	67
1755	18	1.46	60.5	7	0.26	67.3
1756	21	1.74	56.1	7	0.24	67.3
1757	20	1.17	60	7	0.24	67.2
1758	27	1.75	61.2	7	0.24	67.2
1759	19	1	63.7	7	0.24	67
1760	23	1.22	65.2	7	0.24	67.5
1761	27	1.31	67	7	0.22	67.1
1762	17	0.69	67.8	7	0.24	67.3
1763	19	1.39	64.1	7	0.24	67.2
1764	9	0.37	65.2	7	0.22	67.3
1765	19	1.28	65.7	7	0.22	67.1
1766	17	1.05	64.9	7	0.22	67.3
1767	18	0.87	65.1	7	0.23	67.4
1768	24	1.5	65.3	7	0.24	67.2
1769	26	1.57	62.4	7	0.24	67.1
1770	24	1.54	60.4	7	0.27	67.3
1771	38	1.7	66	9	0.29	66.7
1772	31	1.61	66.7	9	0.32	66.7
1773	28	1.49	66.8	10	0.32	67.2
1774	23	1.33	66	10	0.34	67.1
1775	32	1.21	68	10	0.33	67.1
1776	32	1.75	66.4	10	0.33	67
1777	28	1.41	66.3	10	0.32	67
1778	40	2.07	63.5	10	0.35	67
1779	39	1.98	63.9	11	0.37	67
1780	47	2.06	66.4	12	0.37	66.8
1781	50	2.5	63.6	13	0.42	67
1782	60	2.94	64.1	14	0.44	67.1
1783	69	3.18	65	16	0.52	67
1784	67	2.82	67.5	17	0.57	67.3
1785	80	3.54	67.5	19	0.62	67.1
1786	84	3.53	68.6	23	0.72	67.1
1787	60	2.72	67.5	23	0.77	67
1788	84	3.86	66.8	23	0.7	67
1789	62	2.84	65.8	23	0.72	66.9
1790	94	4.13	66.5	26	0.83	66.9
1791	106	4.53	67.4	30	0.87	67
1792	132	5.61	67.7	34	1.01	67
1793	120	5.12	67.9	35	1.05	66.9
1794	151	6.45	67.7	38	1.16	67.1
1795	132	5.45	68.3	43	1.25	67
1796	151	6.14	69.4	46	1.4	67.1
1797	180	7.66	68.6	51	1.57	67.1
1798	140	6.21	67	56	1.65	67.1
1799	173	6.94	69.3	56	1.68	67.2
1800	156	7.14	66.2	56	1.65	67.1
1801	167	7.12	65.1	53	1.65	67
1802	179	7.74	64.1	56	1.68	66.8
1803	224	9.45	64.5	65	1.95	66.6
1804	211	9.85	61.2	72	2.06	66.8
1805	172	7.48	61.6	72	2.17	66.4
1806	210	9.58	60.7	74	2.22	66.5
1807	218	9.25	62.1	79	2.41	66.5
1808	225	9.88	61.7	86	2.58	66.4
1809	261	11.99	60.1	92	2.73	66.3
1810	240	11.27	58.9	97	2.81	66.3
1811	238	10.79	59.3	98	2.86	66.2
1812	266	12.93	57.4	95	2.73	66.1
1813	230	9.63	60.7	93	2.68	66.2
1814	263	12.46	58.8	95	2.76	66
1815	254	12.95	55.8	109	3.04	66.2
1816	273	13.94	54.2	116	3.16	66.4
1817	276	21.26	44.6	119	3.13	66.5
1818	256	18.7	40.7	122	3.35	66.4
1819	251	13.24	45.9	122	3.4	66.2
1820	262	14.06	48.1	128	3.53	66.1
1821	236	13.55	47.5	132	3.82	66.2
1822	255	17.35	43.5	139	4.01	66.2
1823	215	23.6	34	135	3.92	66.1
1824	240	15.78	38	132	3.78	66
1825	235	15.78	39.6	128	3.64	65.7
1826	264	15.23	43.2	128	3.52	65.7
1827	228	20.81	37	132	3.58	65.6
1828	233	13.31	42.2	128	3.65	65.5
1829	242	13.46	45.4	130	3.82	65.5
1830	231	11.89	49.1	130	3.72	65.6
1831	226	11.05	52.3	129	3.58	65.5
1832	240	11.82	53.6	128	3.6	65.1
1833	245	13.01	52.1	129	3.75	65.1
1834	251	13.99	50.2	132	3.67	65.2
1835	205	28.97	35	132	3.55	65
1836	167	25.54	27.6	125	3.59	65.1
1837	157	40.72	18.9	120	3.36	65
1838	173	28.79	17.5	116	3.24	65.2
1839	162	34.44	15.5	120	3.27	65.2
1840	164	27.17	17.3	116	3.34	65.2
1841	177	26.53	19.2	119	3.33	65.2
1842	164	34.07	16.8	120	3.34	65.1
1843	135	38.16	13.2	123	3.3	65.2
1844	131	42.74	10.7	124	3.37	65.1
1845	186	29.02	14.1	128	3.32	65.2
1846	218	25.24	19.6	124	3.45	65.1
1847	221	21.27	24.4	128	3.44	65.2
1848	177	30.95	19.9	124	3.34	65.2
1849	166	10.33	35.1	120	3.24	65.1
1850	190	8.42	52.5	116	3.18	65.2
1851	208	10.58	56.7	116	3.12	65.2
1852	177	10.63	54.3	118	3.17	65
1853	193	11.72	52.7	118	3.19	64.9
1854	204	10.89	55.5	118	3.19	65
1855	200	14.62	49	119	3.14	65.2
1856	139	6.14	59.8	118	3.17	65.2
1857	156	6.97	64.7	120	3.35	64.9
1858	180	8.12	66.7	121	3.3	64.9
1859	206	10.75	63.3	122	3.22	65.1
1860	190	9.52	62.6	120	3.16	65.3
1861	199	8.86	66.4	118	3.12	65.1
1862	205	9.65	66.3	116	3.12	65
1863	216	10.32	65.5	118	3.2	65
1864	215	10.54	64.4	122	3.3	65.2
1865	202	8.88	67.8	124	3.28	65.1
1866	199	8.8	68.9	124	3.24	65.2
1867	209	9.94	67.4	122	3.26	65.3
1868	198	8.65	69	128	3.32	65.4
1869	250	11.45	68.6	130	3.35	65.4
1870	206	8.74	70.7	130	3.39	65.4
1871	194	8.37	71.3	129	3.39	65.3
1872	174	7.61	71.1	128	3.34	65.2
1873	212	9.43	70.4	125	3.31	65.4
1874	228	10.37	69.5	128	3.43	65.1
1875	209	9.3	69.7	129	3.38	65.3
1876	215	9.76	68.9	129	3.49	65.2
1877	204	9.67	67.5	130	3.43	65.2
1878	187	8.22	68.9	129	3.47	65.3
1879	216	9.83	68.5	132	3.46	65.4
1880	220	9.94	68.3	132	3.51	65.4
1881	187	8.42	68.5	132	3.52	65.5
1882	200	9.22	67.9	135	3.52	65.5
1883	192	9.21	66.2	135	3.55	65.5
1884	193	7.85	71.1	132	3.48	65.5
1885	209	9.24	71	129	3.49	65.4
1886	223	8.99	74.2	132	3.54	65.3
1887	205	8.56	74.6	135	3.57	65.2
1888	224	10.89	69.5	136	3.64	65.2
1889	241	11.82	66.8	139	3.63	65.2
1890	198	8.47	69.9	137	3.62	65
1891	186	8.33	70	139	3.71	65.2
1892	271	12.98	67.7	139	3.75	65.2
1893	264	12.88	65.9	139	3.83	65.4
1894	229	9.65	70	144	3.79	65.2
1895	236	10.54	69.9	143	3.94	65.2
1896	206	8.64	72.1	139	3.75	65.3
1897	242	10.76	73.7	139	3.78	65.2
1898	240	10.46	75.2	139	3.77	65.2
1899	237	10.01	76.6	145	3.88	65.2
1900	250	11.25	75.6	145	4	65.3
1901	251	11.34	74.7	148	4.04	65.2
1902	240	10.7	74.7	148	4.11	65.3
1903	241	10.99	74.2	148	4.04	65.3
1904	208	8.44	77.7	151	4.1	65.3
1905	255	10.9	77.8	155	4.33	65.4
1906	237	11.15	74.4	158	4.52	65.3
1907	220	9.95	73.9	155	4.42	65.4
1908	236	10.95	73	153	4.35	65.3
1909	231	9.41	78	150	4.32	65.1
1910	246	11.18	77.2	153	4.32	65
1911	196	8.39	78	158	4.44	64.9
1912	247	10.6	78	160	4.43	64.9
1913	218	9.35	77.9	160	4.41	64.9
1914	191	7.45	78.1	159	4.32	65
1915	202	8.22	77.9	155	4.34	64.9
1916	247	10.4	78	159	4.44	64.9
1917	238	10.31	78.3	165	4.57	65.1
1918	258	12.6	76.6	162	4.55	65.1
1919	191	7.88	78.1	160	4.53	65.1
1920	189	7.7	78.2	155	4.36	65.2
1921	209	9.08	73	158	4.38	65.2
1922	200	8.12	72.2	160	4.54	65.2
1923	209	8.57	71.5	159	4.65	65.1
1924	241	10.5	69.4	158	4.67	65
1925	226	9.05	70.9	161	4.52	65.1
1926	224	9.69	69.1	158	4.59	65.2
1927	230	9.43	70	159	4.63	65.1
1928	232	9.15	71.9	161	4.66	64.9
1929	261	10.81	71	165	4.69	64.9
1930	204	8.39	70.9	165	4.83	64.9
1931	211	8.54	71.6	166	4.86	64.8
1932	227	8.9	73.1	162	4.71	65
1933	228	9.55	69.9	161	4.59	65.2
1934	243	9.9	69.3	165	4.8	65.3
1935	203	8.54	67.8	168	5.03	65
1936	240	10.01	67.5	174	5.19	64.9
1937	203	8.29	68.1	170	5.05	64.7
1938	240	10.35	66.6	168	5.02	64.6
1939	213	8.62	68.1	166	5	64.1
1940	154	6.08	69.2	162	4.88	63.8
1941	190	7.69	69.1	165	4.83	63.6
1942	185	7.45	69.3	160	4.88	63.5
1943	171	6.45	71.8	158	4.75	63.3
1944	172	7.02	70.1	154	4.55	63.2
1945	199	8.09	70	151	4.54	63.7
1946	197	7.71	70.6	149	4.52	64
1947	209	8.81	68.6	151	4.58	64
1948	218	8.77	69	154	4.46	63.8
1949	158	6.25	70.1	150	4.38	64.1
1950	176	6.91	70.8	146	4.29	64.4
1951	160	6.77	68.3	142	4.13	64.5
1952	141	5.71	68.7	139	4.08	64.5
1953	129	5.25	68.8	142	4.03	64.9
1954	139	5.25	71.1	139	3.87	64.9
1955	114	4.45	71.4	132	3.69	65
1956	187	7.25	71.8	125	3.55	65.3
1957	210	8.97	68.3	128	3.58	65.6
1958	217	9.43	66	125	3.48	66
1959	173	7.09	66.7	125	3.32	66.2
1960	193	8.16	66.1	121	3.23	66.1
1961	230	10.13	64.4	121	3.28	66.4
1962	171	7.39	64.3	116	3.15	66.6
1963	199	8.92	63	112	2.99	66.7
1964	167	7.93	60.7	109	2.9	66.9
1965	83	3.57	62.9	105	2.88	67.1
1966	65	2.87	63.8	100	2.79	67.3
1967	155	6.55	64.7	97	2.61	67.2
1968	109	5.03	62.4	93	2.56	67.2
1969	80	3.14	66.4	89	2.41	67.2
1970	79	3.62	64.3	87	2.38	67.1
1971	124	5.52	63.5	87	2.33	67.2
1972	89	3.59	66.5	83	2.33	67.3
1973	62	2.48	67.9	86	2.24	67.3
1974	52	2.13	67.5	83	2.21	67.3
1975	31	1.15	68.2	80	2.1	67.3
1976	34	1.24	68.7	79	2.09	67.4
1977	82	3.56	66.9	75	2.01	67.3
1978	83	3.43	67.6	75	2.04	67.4
1979	53	2.27	67.1	76	2	67.5
1980	42	1.79	67	72	1.94	67.3
1981	41	1.75	66.8	72	1.86	67.4
1982	56	2.46	65.3	72	1.91	67.4
1983	46	1.88	67.4	75	1.97	67.4
1984	39	1.69	66.7	74	1.93	67.5
1985	111	4.38	68.5	76	1.99	67.4
1986	101	4.56	65.2	74	1.93	67.4
1987	86	3.49	66.7	72	1.87	67.4
1988	55	2.32	66.9	72	1.87	67.3
1989	41	1.56	67.9	72	1.85	67.3
1990	25	0.94	68.3	69	1.8	67.3
1991	83	3.5	67.2	68	1.79	67.4
1992	78	3.02	68.8	68	1.72	67.4
1993	6	0.21	67.9	64	1.67	67.5
1994	68	2.8	67.5	66	1.69	67.5
1995	20	0.86	65.4	65	1.69	67.4
1996	8	0.28	68.1	65	1.7	67.4
1997	19	0.76	67.7	65	1.64	67.4
1998	38	1.45	68	63	1.59	67.5
[truncated: 882 more rows]

## Sheet: I90
I90	upstream			downstream
	volume(vhe/5min)	occupancy(%)	speed(km/h)	volume(vhe/5min)	occupancy(%)	speed(km/h)
1	137	3	66.8	93	2.25	64.7
2	142	2.87	65	96	2.27	64.8
3	128	2.63	64.9	94	2.09	64.8
4	117	2.63	65.3	75	1.97	65.2
5	102	2.43	64.8	88	2.15	64.1
6	95	2.1	65	73	1.87	64
7	96	2.31	64.9	73	1.76	64
8	112	2.38	64.6	90	2.04	64.4
9	112	2.56	65	63	1.71	64.7
10	98	2.18	64.8	68	1.8	64.6
11	88	2.12	65.4	72	1.72	64.4
12	96	2.11	65.5	65	1.69	64.9
13	80	1.89	65.6	59	1.64	63.9
14	82	1.97	66	63	1.63	64.4
15	86	1.91	65.9	51	1.52	64.7
16	80	1.92	66.6	63	1.72	64.4
17	65	1.69	65.6	60	1.65	64.1
18	56	1.38	66	56	1.65	64.6
19	80	1.97	66.7	71	1.6	61.7
20	82	2.18	67.2	60	1.22	62.4
21	39	0.78	67.1	56	0.93	68
22	57	1.43	65.8	69	1.9	65
23	79	1.69	66.5	63	1.66	65
24	85	1.99	66.3	51	1.42	64.9
25	75	1.83	66	50	1.46	65.5
26	62	1.45	66.3	61	1.56	65.2
27	56	1.42	65.9	55	1.59	65.4
28	62	1.56	66.1	53	1.55	65.2
29	53	1.33	65.7	73	1.83	65.1
30	61	1.34	66	59	1.59	65.2
31	57	1.48	65.7	54	1.5	65.2
32	32	0.7	67.6	40	0.73	67.8
33	35	0.76	67.7	99	2.1	64.8
34	56	1.36	66.2	51	1.47	65
35	52	1.3	66	59	1.56	64.8
36	52	1.29	66.2	51	1.34	64.2
37	51	1.36	66.1	53	1.41	64.8
38	54	1.41	66.3	51	1.52	63.9
39	56	1.41	65.9	53	1.58	65
40	45	1.19	65.8	54	1.56	64.9
41	45	1.21	65.5	48	1.52	63.3
42	50	1.21	65.7	51	1.5	64.6
43	40	1.19	65.4	55	1.55	64.2
44	39	1.11	65.2	43	1.39	65.1
45	45	1.18	65.5	58	1.67	63.6
46	45	1.22	66.4	54	1.65	63.1
47	53	1.36	65.9	58	1.72	64.3
48	49	1.29	65.8	46	1.45	64.9
49	46	1.28	66.6	43	1.39	65.4
50	38	1.08	65.3	60	1.68	63.6
51	43	1.15	66	57	1.47	63.7
52	50	1.45	66.6	66	1.79	63.7
53	28	0.55	67.5	35	0.64	67.9
54	29	0.58	67.6	45	1.3	64.9
55	59	1.45	66.3	64	1.53	63.8
56	50	1.24	66.2	47	1.45	65.1
57	61	1.47	65.7	49	1.54	64.4
58	61	1.43	65.7	70	1.74	64.4
59	60	1.43	66.3	64	1.76	64.8
60	49	1.26	66.2	75	1.91	64.6
61	45	1.18	65.6	60	1.79	64.7
62	48	1.29	66	64	1.79	64.1
63	63	1.62	66.2	60	1.74	64.5
64	68	1.61	66.7	80	2.09	64.7
65	72	1.78	65.8	76	2.16	64.6
66	74	1.73	66.9	68	1.87	65.2
67	76	1.86	67	58	1.62	64.8
68	90	2.02	66.9	72	1.85	64.5
69	91	2.06	67.1	91	2.16	64.7
70	105	2.39	67	113	2.72	64.5
71	90	2.05	67.1	107	2.58	64.8
72	85	2.06	66.8	71	2.08	64.9
73	83	2.1	66.4	86	2.12	64.6
74	89	1.98	65.2	85	2.59	64.1
75	107	2.46	66.5	110	2.52	63.7
76	88	1.92	66.3	94	2.39	63.7
77	110	2.34	66.4	112	2.71	64.1
78	126	2.85	66.4	103	2.42	63.4
79	129	2.76	67	107	2.55	63.9
80	146	3	67.3	131	2.96	64.3
81	169	3.56	66.6	198	4.17	62.3
82	155	3.19	66.3	169	3.43	63
83	160	3.42	66.4	188	3.61	63.6
84	142	2.83	66.5	128	2.79	64.1
85	134	2.91	67.5	146	2.97	64.1
86	145	3.21	67.2	125	2.77	63.2
87	170	3.49	67.2	171	3.54	62.8
88	159	3.43	66.6	183	3.98	63.1
89	196	4.03	66.4	194	5.35	60.7
90	196	4.17	65.7	189	5.58	60.9
91	185	3.82	66.7	202	5.23	58.6
92	190	3.97	66.4	189	5.24	59.9
93	228	4.8	66.3	203	4.02	59.7
94	238	4.85	66.7	209	3.81	59.6
95	215	4.41	66.9	227	4.13	60.3
96	202	4	67	215	4.07	61.7
97	215	4.21	66.9	194	3.65	61.9
98	212	4.08	66.7	200	4.84	61.7
99	243	5.02	66.8	217	4.3	60.8
100	181	3.55	69.1	220	3.51	68.2
101	187	3.71	68.6	233	3.7	68.4
102	193	3.97	68.5	247	3.9	68.5
103	295	5.84	67.7	312	5.93	59
104	277	5.53	67.4	255	5	59.8
105	290	5.55	68.5	285	5.25	61.2
106	291	5.89	68.2	285	5.2	61.4
107	294	5.77	68.2	291	5.17	62.2
108	269	5.29	67.7	260	4.91	62.2
109	253	5.09	67.8	232	4.44	62.2
110	221	4.28	68.5	264	4.18	68.4
111	233	4.63	68.5	273	4.33	68.2
112	256	4.43	67	245	4.5	62.4
113	293	5.69	67.8	254	4.86	62.9
114	295	5.71	68.1	259	4.89	62.8
115	294	5.66	68.5	302	5.56	62.1
116	319	6.31	68.8	316	5.91	61.9
117	334	6.73	68	276	5.34	62.1
118	335	6.62	67.8	327	6.12	61.9
119	318	6.13	68.3	288	5.48	61.9
120	319	6.07	68.8	302	5.4	62.4
121	302	5.87	67.7	311	5.78	63
122	304	5.71	68.7	304	5.6	62.3
123	277	5.49	68.1	278	5.29	62.1
124	329	6.37	68	280	5.76	59.9
125	319	5.85	69	322	6.01	60.8
126	311	5.55	68.8	325	6.02	61.2
127	343	6.74	68.3	360	6.46	61.8
128	366	7.13	69	336	6.35	62.7
129	349	6.81	68.9	362	6.76	62.3
130	376	7.21	68.3	344	6.45	62
131	381	7.7	67.3	330	6.14	61.5
132	355	6.63	67.7	302	5.62	61.7
133	349	6.77	67.2	267	5.35	61.9
134	354	6.9	65.9	312	5.83	61.8
135	368	7.03	66.5	264	5.4	59.8
136	353	6.77	66.4	395	7.66	60.1
137	387	7.58	66.7	357	6.51	60.6
138	391	7.33	66.6	358	6.83	61.2
139	369	7.22	66.2	280	5.24	62.3
140	388	7.66	66.3	360	6.58	61.9
141	378	7.27	65.9	405	7.63	60.9
142	415	8.29	65.5	405	7.37	61.6
143	376	7.22	65.9	398	7.43	62.3
144	408	7.82	66.5	362	6.58	62.7
145	429	8.23	66.5	349	6.3	62.9
146	397	8.13	65.6	327	6.1	62.4
147	386	7.37	66.1	357	6.46	62.6
148	445	8.49	67	402	7.23	62.6
149	368	7.13	66.4	415	6.7	66.8
150	365	7.33	64.4	513	9.84	58.1
151	462	8.96	65.1	401	7.55	60.1
152	393	9.19	61.2	450	8.33	60.4
153	431	12.9	56.7	427	7.59	61.8
154	444	11.39	55.3	430	7.91	62
155	449	10.08	56.3	395	8.21	61.9
156	439	8.98	59.5	352	7.51	61.6
157	405	8.24	60.9	320	7.26	61.4
158	429	10.17	58.3	323	7.06	61.8
159	436	8.98	60.4	325	6.53	62
160	380	7.39	62.7	309	5.75	62.7
161	413	7.87	64.2	333	6.14	62.7
162	414	7.88	65	356	6.66	62.6
163	386	7.59	64.3	367	6.77	62.6
164	399	7.89	63.9	350	6.43	63
165	381	7.5	64.1	344	6.3	62.8
166	387	7.65	64.8	326	6.03	62.4
167	412	7.93	64.4	375	6.87	62.6
168	420	8.01	65.1	382	7	62.7
169	403	8.12	64.7	363	6.72	62.6
170	375	7.29	65.7	375	6.89	62
171	414	7.68	65.6	361	6.59	62.5
172	390	7.31	64.4	383	6.96	62.6
173	405	8.15	63.6	386	7.08	61.9
174	411	8.37	63	380	6.81	62.6
175	392	7.62	64.9	359	6.75	62.3
176	410	7.74	64.2	343	6.38	61.9
177	411	8.26	65.2	382	7.2	60.9
178	424	8.65	64.6	373	6.71	61.6
179	415	8.23	64.3	363	6.73	61.7
180	351	7.05	65.1	346	6.44	62.4
181	372	7.12	65.2	337	6.41	61.6
182	374	7.34	65.2	328	6.12	62.8
183	416	8.35	64.5	352	6.71	62.1
184	345	6.68	64.9	271	4.79	63.9
185	385	7.28	66.7	415	6.71	66.7
186	187	4.8	63.8	415	6.79	66.7
187	357	6.65	65.8	339	6.94	63.9
188	411	8.02	65.7	330	6.77	63.3
189	403	8.07	65.1	309	6.25	62.3
190	401	7.85	64.7	323	6.17	62.9
191	382	7.53	65.1	338	6.95	62.9
192	366	7.1	64.4	273	6.29	62.3
193	388	7.63	65.1	251	5.7	62.9
194	353	6.97	65.5	265	5.9	63.4
195	390	7.65	65.8	275	5.92	63.1
196	389	7.62	65.8	271	5.79	62.8
197	398	7.79	65.9	253	5.96	62.8
198	365	7.1	66.1	290	6.29	63.1
199	368	7.16	66.5	261	5.23	63
200	394	7.76	66.5	278	5.99	63.1
201	398	7.82	66.2	312	6.46	63.3
202	397	7.54	66.2	252	5.71	62.6
203	402	7.8	66.1	292	5.97	63.2
204	396	7.82	65.8	300	6	63.3
205	370	6.86	65.6	319	6.03	63.3
206	378	7.5	65.2	317	6.24	62.8
207	387	7.32	65.8	351	6.16	63.6
208	391	7.59	65	325	6.11	63.4
209	408	7.94	65	354	6.4	61.5
210	350	7.41	66	418	6.89	65.7
211	359	7.93	65.4	411	6.81	65.6
212	367	7.05	66.7	344	6.04	63.4
213	370	7.26	66.1	344	6.34	63
214	387	7.55	66	361	6.54	62.9
215	368	6.95	65.8	352	6.25	62.7
216	341	6.69	66	318	6.05	62.5
217	353	6.75	64.9	334	6.05	63.1
218	344	6.95	65.5	301	5.53	63.5
219	389	7.72	64.4	352	6.37	63.5
220	370	7.02	63.9	323	5.99	62.5
221	351	6.83	63.7	326	5.74	62.8
222	362	6.56	65.1	305	5.59	63.3
223	365	7.64	63.6	299	5.58	63.3
224	345	7.12	63.4	298	5.65	62.7
225	312	6.27	66.1	350	5.76	65.5
226	312	6.14	66.3	340	5.7	65.7
227	261	5.69	67	336	5.56	65.9
228	355	6.95	64.5	331	5.8	64.2
229	322	6.28	65.4	320	6.03	63.6
230	292	5.55	67.5	316	5.17	66.7
231	296	5.53	67.4	317	5.21	66.9
232	315	6.24	65.4	309	5.95	61
233	296	6.04	66.1	275	5.06	61.5
234	321	6.53	65.6	247	4.8	61.6
235	308	6.13	65.8	288	5.19	62.6
236	303	6.28	65.1	271	5.22	62.5
237	274	5.76	65.3	262	4.88	62.7
238	275	5.51	65.3	247	4.59	63.1
239	285	5.79	64.9	227	4.49	63
240	278	5.53	65.4	259	4.99	63.3
241	258	5.57	65.5	262	4.69	63.8
242	266	5.39	65.9	241	4.87	61.9
243	258	5.29	66.5	227	4.42	62.6
244	260	5.34	66.3	239	4.61	62.8
245	259	5.28	66.8	232	4.45	63.6
246	264	5.72	67.4	209	4.35	62.3
247	243	4.96	67.4	248	4.79	62.8
248	261	5.21	67.4	239	4.73	62.8
249	227	4.87	66.9	228	4.5	62.7
250	273	5.67	66.5	249	5	62.4
251	288	5.96	66.6	264	5.05	62.1
252	227	4.63	66.5	223	4.3	62.9
253	288	5.96	67.5	234	4.56	62.9
254	279	5.33	66	257	4.66	64.1
255	227	4.42	68.4	238	3.86	68.7
256	235	4.61	68.1	241	3.91	68.7
257	263	5.42	68.3	249	4.79	63
258	257	5.09	67.9	217	4.47	64
259	246	4.89	68	228	4.42	64.3
260	267	5.57	68	226	4.37	63.5
261	257	5.29	67.2	242	4.78	63.9
262	216	4.42	66.4	203	4.08	64.9
263	279	5.72	66.7	229	4.32	65
264	247	5.3	67	246	4.81	64.8
265	220	4.52	66.4	230	4.49	63.8
266	237	4.67	66.2	216	4.06	64.2
267	252	5.04	66.7	184	3.69	64.6
268	178	3.42	67.5	217	4.04	63
269	210	3.85	68.1	230	3.66	68.5
270	213	4.12	68.2	224	3.58	68.6
271	256	5.18	67.5	219	4.2	64.5
272	226	4.59	67	220	4.24	64.6
273	207	4.21	67.8	226	4.25	64.6
274	226	4.79	67.8	186	3.72	64.3
275	216	4.53	67.1	188	3.73	64.2
276	205	4.08	66.7	148	3.13	64.3
277	192	3.89	67.1	155	3.14	64.7
278	204	4.06	66.1	150	3.01	64.8
279	184	3.97	67.5	144	2.98	65.1
280	195	3.94	66.8	141	2.82	64.8
281	149	3	65.6	132	2.91	64.3
282	162	3.52	67.9	146	2.93	64.5
283	161	3.52	67	146	2.97	64.6
284	157	3.33	66.1	121	2.63	64.5
285	148	2.93	66.8	124	2.67	63.6
286	129	2.8	67.1	104	2.47	64.7
287	136	2.99	67.3	120	2.47	64.5
288	122	2.65	66.3	90	2.05	64.7
289	112	2.54	66.5	109	2.46	64.8
290	137	2.97	65.5	100	2.25	64.1
291	117	2.33	65	115	2.44	63.8
292	100	2.31	65.6	93	2.12	64.2
293	99	2.15	65.7	84	1.96	64
294	96	2.04	65.4	58	1.63	64.2
295	96	2.06	65.3	77	1.96	64.1
296	78	1.89	65.4	75	1.93	64.5
297	100	2.29	65.9	60	1.68	64.8
298	86	2.08	66	85	1.99	64.4
299	70	1.28	67.8	82	1.3	68.4
300	62	1.2	67.6	73	1.21	68.3
301	83	2.03	66.4	57	1.76	64.5
302	88	1.98	66.2	67	1.77	64.8
303	81	2.03	65.8	64	1.78	63.4
304	82	1.84	65.9	69	1.7	63.8
305	84	1.89	66.3	78	1.83	63.8
306	84	1.96	65.9	65	1.58	64.2
307	73	1.73	65.4	74	1.75	64.2
308	70	1.72	65.4	69	1.8	64.9
309	60	1.52	65.1	65	1.71	64.9
310	57	1.4	65.4	45	1.4	65.3
311	69	1.75	65.3	66	1.77	65.2
312	43	0.85	67.3	59	0.97	68.3
313	41	0.75	67.3	102	2.18	64.4
314	61	1.53	66	64	1.79	63.2
315	55	1.43	66.1	58	1.54	64.7
316	54	1.33	65.3	57	1.63	64.7
317	53	1.33	65.9	53	1.38	63.4
318	50	1.31	65.9	57	1.54	65
319	50	1.32	65.9	51	1.54	64.6
320	57	1.32	65.4	63	1.74	64.8
321	48	1.23	65.9	54	1.5	65
322	46	1.24	66	58	1.6	65.2
323	49	1.3	66.2	56	1.47	64.8
324	53	1.3	66	56	1.56	65.2
325	56	1.3	66.5	45	1.41	65.3
326	42	1.07	65.6	62	1.57	64.2
327	30	0.61	67.5	33	0.54	68.2
328	25	0.5	67.4	33	0.54	68.3
329	44	1.2	66	43	1.43	65.5
330	50	1.32	65.5	51	1.39	63.9
331	53	1.35	66.1	51	1.57	63.5
332	44	1.19	65.9	56	1.47	63.4
333	40	1.04	66.1	50	1.5	64.9
334	35	0.98	65.4	56	1.61	65.1
335	44	1.12	65.4	52	1.58	63.8
336	60	1.52	66.5	52	1.49	65.3
337	47	1.22	66.1	43	1.38	65.5
338	37	1	66.6	38	1.3	64
339	45	1.29	66.5	44	1.43	64.5
340	20	0.32	67.4	28	0.48	68.2
341	24	0.42	67.5	29	0.49	68.2
342	54	1.3	66.2	62	1.58	64.3
343	39	1.1	65.7	46	1.38	65.2
344	40	1.1	66	48	1.44	63.8
345	50	1.35	66	58	1.68	64.9
346	52	1.35	65.5	52	1.44	64.8
347	46	1.25	66.3	52	1.48	63.6
348	47	1.19	66.2	54	1.59	64.8
349	47	1.22	66	45	1.48	64.9
350	57	1.43	66.4	58	1.73	63.8
351	61	1.72	65.8	59	1.71	64.9
352	48	1.2	65.6	70	1.92	64.6
353	63	1.53	65.9	66	1.78	65.1
354	66	1.6	66.4	71	1.94	64.7
355	65	1.58	66.5	58	1.62	65
356	63	1.49	66.7	89	2.23	64
357	71	1.54	67	63	1.85	65.2
358	73	1.73	66.2	49	1.59	65
359	74	1.73	66.8	50	1.54	64.7
360	69	1.67	66.4	57	1.68	63.7
361	62	1.72	65.9	48	1.66	64.6
362	58	1.43	65.8	74	1.88	64.2
363	80	1.76	66.3	58	1.83	64.6
364	95	1.99	66.6	58	1.6	64.7
365	105	2.3	67.3	56	1.55	65.5
366	94	2.1	66.4	67	1.41	63
367	128	2.73	66.4	70	1.58	63.9
368	125	2.9	67	98	2.15	63.8
369	121	2.6	67	59	1.86	64.5
370	123	2.64	67	66	1.81	64.4
371	143	2.97	66.8	112	2.56	63.5
372	120	2.69	67	61	1.71	64.7
373	96	1.99	67.1	64	1.66	64.6
374	81	1.81	66.5	67	1.79	63.8
375	104	2.26	66.7	85	1.95	64.6
376	109	2.34	66.9	43	1.58	64.4
377	110	2.28	67.1	76	1.99	64.9
378	111	2.34	66.4	105	2.28	64.6
379	119	2.78	67	94	2.17	65.2
380	166	3.41	67.7	60	1.54	64.5
381	140	2.54	66.7	26	1.01	64.4
382	161	3.57	67.5	76	1.84	64.9
383	116	2.55	65.4	111	2.43	64.8
384	135	2.84	66.5	70	1.83	65
385	158	3.5	67.3	79	1.9	65.4
386	142	2.88	67.1	58	1.54	64.8
387	136	2.91	67.4	110	2.36	63.4
388	161	3.25	67.8	95	2.17	63.8
389	163	3.26	66.9	145	2.93	62.9
390	171	3.57	67	107	2.53	63.5
391	164	3.44	66.3	162	3.22	62.8
392	184	3.98	66.9	115	2.5	63.1
393	231	4.65	67.6	76	2.08	64
394	214	4.12	67.2	83	1.77	63.8
395	200	3.58	66.5	49	1.42	63.9
396	189	3.65	66.4	128	2.93	62.6
397	155	2.98	68.8	183	2.86	68.7
398	188	3.96	65.4	93	2.09	64.5
399	215	4.24	66.3	153	2.95	63.4
400	213	4.1	65.6	185	3.59	62.8
401	247	4.91	65.8	175	3.5	61.7
402	259	5.06	65.8	156	2.97	63.7
403	250	5.07	65.1	166	3.41	62.7
404	272	5.2	66.1	164	3.47	62.9
405	273	5.42	65.8	100	2.27	63.6
406	278	5.35	65.6	135	2.65	63.5
407	368	7.07	67.6	82	1.96	64.1
408	284	5.44	67.4	251	4.35	63.7
409	253	4.66	67.1	170	3.72	63.4
410	256	5.31	67.1	258	4.02	68.3
411	285	5.22	67.9	26	1.01	64.1
412	317	6.05	66.9	123	2.75	64.6
413	300	5.77	66.4	135	2.84	63.5
414	327	6.08	66.9	185	3.65	62
415	275	5.3	66.3	158	3.09	62.3
416	321	6.02	66.4	165	3.11	63.6
417	309	6.39	66.3	133	2.7	63.8
418	323	6.13	67.8	108	2.25	64.4
419	319	6.29	67.7	168	3.23	63.5
420	315	6.18	66.4	132	2.85	63.1
421	333	6.15	66.7	193	3.84	61.8
422	280	6.01	63.2	312	4.93	68
423	277	5.49	67.5	320	5.04	68
424	322	6.08	66.1	368	6.16	61.5
425	320	5.91	66.8	165	3.37	61.7
426	385	7.55	68.2	191	3.64	62.7
427	366	7.01	66.1	190	3.9	61.8
428	371	6.62	67.4	119	2.46	63.2
429	326	6.43	67.1	103	2.39	63.3
430	341	6.57	67.3	209	4.33	61.2
431	347	6.69	67.1	185	3.66	61.4
432	360	7.09	65.8	178	3.45	62.2
433	381	7.09	65.5	136	2.94	63
434	365	6.82	66	260	5.12	62.3
435	390	7.66	64	336	5.94	62.2
436	309	5.99	66.4	362	5.75	67.3
437	399	7	64.7	330	5.86	63.6
438	351	6.93	64.3	317	5.77	62.7
439	356	6.82	64.2	344	6.1	62.6
440	365	6.8	64.2	297	5.47	62.6
441	381	7.11	64.8	320	5.83	62.1
442	400	8.64	63.1	337	6.34	61.1
443	348	10.35	54.9	295	5.58	60.9
444	375	14.02	51.9	282	5.17	61.3
445	403	9.75	52.2	257	4.97	61.2
446	372	10.15	51.1	279	5.25	61
447	386	8.09	55	312	5.77	61.3
448	393	7.37	60.5	335	6.27	61.4
449	360	7.02	62.7	308	5.55	62.8
450	369	7.29	63.2	314	5.51	62.4
451	369	7.11	64.6	269	4.98	62.4
452	352	6.83	65	289	5.29	62.5
453	349	6.72	65.7	256	4.46	63.8
454	339	6.71	64.3	305	5.7	62.6
455	372	6.64	66.6	310	5.66	61.9
456	427	5.96	67.6	344	6.29	61
457	330	6.62	64.1	290	5.21	62.3
458	397	7.98	63.2	284	5.4	61.7
459	361	6.63	64.3	331	5.93	62.1
460	394	7.55	64.7	311	5.6	62.2
461	401	7.44	65.4	285	5.32	62.3
462	379	7.4	64.5	322	5.74	62.1
463	376	7.07	65.4	330	5.95	61.8
464	402	7.72	65.6	294	5.52	61.5
465	415	8.16	66.2	327	5.91	62.5
466	358	6.74	65.9	386	6.21	66.9
467	377	7.16	65	245	4.6	63.2
468	330	6.38	64.7	319	5.74	62.5
469	307	5.76	64.8	246	4.67	62
470	336	6.45	65.3	277	5.08	61.2
471	338	6.39	65.2	260	4.81	61.7
472	371	6.77	65.6	250	4.63	61.9
473	344	6.55	65.4	315	5.89	61.8
474	356	6.79	65.1	263	4.92	61.5
475	332	6.62	64.1	323	5.86	61.4
476	336	6.46	64.5	266	4.99	62.1
477	301	6.01	64.3	341	6.09	62
478	318	5.78	64.8	298	5.79	61.9
479	334	6.62	64.6	315	5.74	60.9
480	262	4.27	65.2	247	4.84	61.5
481	531	7.18	68	232	3.85	63.7
482	299	4.86	66.6	289	5.87	60.3
483	340	6.81	65.8	247	4.47	61.6
484	351	6.72	65.2	241	4.67	62.4
485	377	7.63	64.9	312	5.6	63.1
486	341	6.59	64.3	259	4.72	63.4
487	298	5.81	65	257	4.78	62.9
488	323	6.25	65.2	251	4.63	63.2
489	337	6.22	64.9	266	4.76	63.2
490	337	6.38	65.4	275	5.17	63.3
491	285	5.19	65	295	5.3	63.6
492	328	6.66	63.9	271	4.88	63.6
493	377	6.99	65.3	294	5.46	63.1
494	334	6.48	65	327	6	64.1
495	381	7.24	65.8	305	5.44	64.3
496	371	6.67	65.6	215	3.88	64.3
497	385	7.49	64.9	294	5.52	63.6
498	405	7.83	65	287	5.05	65.5
499	350	6.41	65.6	316	5.63	65.6
500	347	6.47	65.6	270	5	65.4
501	355	6.48	65.2	273	5.15	64.9
502	344	6.37	65.4	303	5.39	64.7
503	386	7.68	65.4	316	5.83	64.4
504	358	6.83	64.8	255	4.75	64.4
505	323	6.27	65.4	287	5.49	64.9
506	335	6.22	65.4	294	5.22	64.2
507	334	6.58	66.9	275	4.96	64
508	357	6.74	66.7	280	5.23	64.1
509	288	5.48	66.4	261	4.55	65.2
510	308	6.07	66.9	244	4.5	65.2
511	320	5.97	66.9	264	4.79	64.5
512	298	5.94	65.8	235	4.53	63.4
513	260	5.09	66.7	246	4.67	64.3
514	329	6.55	65.5	235	3.97	64.2
515	303	5.6	66.7	261	5.01	65
516	297	5.89	66.4	230	4.36	64.8
517	329	6.23	66.2	271	4.95	64
518	305	5.91	66.4	244	4.46	65.1
519	293	5.89	65.9	224	4.38	65.2
520	298	5.63	65.6	218	4.25	64.3
521	297	5.71	64.8	236	4.82	63.6
522	298	6.05	65.3	215	4.27	63.6
523	305	6.26	64.4	222	4.11	63.3
524	256	5.43	64.4	249	4.86	63.1
525	309	5.77	63.7	268	4.87	63.9
526	208	4.28	62.8	243	5.53	62.7
527	363	5.76	63.4	224	4.41	63.6
528	317	6.65	65.3	245	4.65	62.8
529	270	5.59	65	202	3.88	64.2
530	257	5.4	64.6	209	4.2	63.3
531	261	5.44	64.7	203	4.04	62.7
532	266	5.36	64.7	251	4.91	63.4
533	204	4.15	63	245	4.97	63.6
534	249	4.98	64.3	222	4.45	63.6
535	264	5.6	65.5	204	4.05	63.9
536	236	5.04	64.8	172	3.6	65.1
537	230	4.55	64.2	186	3.61	64.8
538	244	5.05	64	187	3.99	64.7
539	215	4.71	64.5	160	3.27	63.9
540	230	4.46	64.1	132	2.77	64
541	211	4.38	65.2	178	3.85	64.5
542	272	5.26	68.7	195	3.71	64.6
543	328	5.44	66.1	169	3.92	63.9
544	200	4.04	66.5	158	3.3	64.1
545	172	3.67	66.2	132	2.76	64
546	205	4.04	66.8	110	2.52	64.3
547	217	4.24	67.5	165	3.5	64.8
548	209	4.28	67.7	163	3.21	64.6
549	179	3.57	67.4	143	2.9	65
550	185	3.65	67	146	3.15	65
551	154	3.1	67.8	123	2.64	64.7
552	181	3.8	67.3	123	2.76	65.4
553	190	4.05	66.6	114	2.61	64.8
554	196	3.8	66.8	155	3.14	64.4
555	204	4.3	67.3	112	2.36	64.6
556	196	3.87	66.4	136	2.96	64.2
557	168	3.55	66.6	153	3.03	63.4
558	138	2.88	65.6	146	2.91	64.2
559	174	3.52	66.9	145	2.82	64.1
560	131	2.48	68.7	55	1.78	61.5
561	141	3.09	66.5	104	2.13	64.2
562	148	2.96	65.3	127	2.56	64.6
563	114	2.33	65.3	97	2.08	64.2
564	118	2.76	65.4	92	2.07	64.5
565	108	2.34	65.6	100	2.26	64.3
566	108	2.26	66.1	92	2.24	64.5
567	112	2.33	66.5	92	2.18	64.6
568	97	2.02	66.5	86	1.9	64.8
569	93	1.99	66.4	76	1.93	65.2
570	105	2.5	66.5	76	1.94	64
571	92	2.01	65.8	59	1.48	64.1
572	85	1.86	66.8	93	2.52	64
573	100	2.08	66.1	65	1.41	62.7
574	103	2.26	66.8	74	1.88	64.9
575	65	1.4	64.8	58	1.64	65.2
576	74	1.62	65.6	61	1.46	62.9
577	47	0.94	66.7	68	1.13	68.7
578	57	1.26	65.9	63	1.09	68.5
579	47	1.06	66.1	61	1.04	68.5
580	43	0.91	66.2	59	0.99	68.3
581	55	1.19	66.7	56	0.96	68.5
582	39	0.81	66.7	53	0.9	68.2
583	38	0.94	65.6	49	0.86	68.1
584	38	0.72	66.6	49	0.84	68.1
585	36	0.68	65.8	46	0.78	68.1
586	35	0.69	65.7	43	0.75	68.1
587	29	0.72	65.4	41	0.72	68.2
588	42	0.88	66.4	39	0.69	68
589	28	0.6	65.3	38	0.67	68.1
590	31	0.66	66.2	38	0.68	68.2
591	23	0.44	67.4	30	0.53	68.4
592	34	0.92	66.3	33	0.61	68.2
593	24	0.56	65.2	33	0.59	68
594	21	0.43	65.2	30	0.58	67.9
595	23	0.43	64.8	29	0.53	67.9
596	23	0.45	64.9	30	0.54	67.8
597	25	0.47	65.7	30	0.53	68
598	28	0.59	65.1	28	0.52	67.9
599	25	0.46	66.1	27	0.5	68.1
600	24	0.49	64.8	26	0.49	67.8
601	20	0.41	64.9	26	0.48	67.7
602	17	0.3	64.9	26	0.49	67.8
603	20	0.37	65	26	0.49	67.8
604	17	0.29	65	26	0.48	67.8
605	42	0.97	66.9	23	0.47	68
606	23	0.42	67.7	23	0.48	67.9
607	52	1.6	61.5	25	0.48	67.7
608	26	0.56	63	25	0.48	67.7
609	35	0.78	65.4	26	0.5	67.6
610	17	0.29	64.4	26	0.5	67.6
611	21	0.43	64.2	25	0.49	67.7
612	18	0.29	64.7	23	0.47	67.7
613	18	0.39	64.7	23	0.46	67.9
614	20	0.41	64.3	23	0.47	67.8
615	21	0.41	64.9	25	0.5	67.8
616	18	0.36	64.5	23	0.5	67.9
617	20	0.43	65.5	25	0.51	68
618	23	0.65	63.8	27	0.53	67.8
619	20	0.38	64.2	29	0.57	67.9
620	29	0.6	66.4	30	0.59	67.7
621	21	0.5	64.3	35	0.67	67.9
622	16	0.29	64.4	37	0.69	68.1
623	31	0.66	67.9	37	0.69	68
624	19	0.39	64.6	35	0.7	67.8
625	24	0.47	65.9	37	0.73	67.6
626	25	0.51	66	38	0.74	67.6
627	20	0.42	66.4	41	0.8	67.7
628	31	0.63	67.7	49	0.92	67.8
629	26	0.51	66.3	53	1.02	67.8
630	26	0.63	64.9	59	1.09	67.9
631	39	0.84	70.2	65	1.23	68.1
632	28	0.67	66.3	77	1.36	68.2
633	50	1.02	69.4	86	1.52	68.5
634	45	1.08	67.9	96	1.68	68.7
635	39	0.87	67.4	98	1.72	68.8
636	37	0.8	67.5	98	1.74	68.8
637	52	1.48	66.9	105	1.82	68.5
638	42	0.96	68.1	115	2.01	68.5
639	47	0.99	69.6	130	2.31	68.7
640	68	1.48	68.8	147	2.5	69
641	68	1.49	69.2	164	2.79	69.1
642	75	1.95	67.6	178	3.03	69.2
643	89	1.94	69.4	197	3.35	69.4
644	136	2.83	72.4	218	3.72	69.3
645	153	3.42	71.7	244	4.19	69.3
646	138	2.94	71.9	259	4.35	69.4
647	116	2.63	69.2	247	4.33	69.4
648	143	3.08	70.6	245	4.24	69.3
649	123	2.75	70.6	247	4.33	67.9
650	148	3.12	69.8	260	4.56	67.1
651	158	3.48	68.7	283	4.89	66.7
652	171	3.9	67.7	310	5.36	66.5
653	175	3.76	68.5	332	5.71	66.2
654	216	4.74	68.4	347	6.06	65.8
655	225	4.88	68.6	366	6.33	65.7
656	277	6.38	67.4	387	6.69	65.5
657	310	7.31	66.4	408	7.21	65.5
658	286	6.53	66.5	428	7.53	65.3
659	310	7.03	67	422	7.51	65.1
660	257	5.67	67.6	415	7.29	65
661	294	7.02	66	418	7.26	64.6
662	311	7.29	65.6	432	7.6	64.3
663	341	8.07	65.1	457	8.15	64
664	394	9.11	66.2	470	8.52	63.9
665	430	10.01	66.2	478	8.75	63.8
666	429	10.77	61.9	480	8.82	63.7
667	459	11.59	61.8	483	9.08	63.6
668	355	8.14	63.4	484	9.19	63.2
669	359	8.23	63.5	488	9.36	62.8
670	457	11.63	61.5	482	9.34	62.7
671	417	15.81	53.2	474	9.21	62.7
672	440	24.64	44.3	455	8.85	62.6
673	341	9.93	49.6	451	8.73	62.7
674	327	7.61	56.6	447	8.67	62.6
675	408	9.66	59.8	448	8.71	62.5
676	337	7.74	62.5	434	8.2	63
677	361	7.76	64.7	443	8.29	63
678	342	7.5	65.1	441	8.22	62.9
679	434	10.31	64	433	8.1	62.9
680	367	8.41	64.7	432	8.06	62.8
681	395	9.19	64.8	429	7.98	62.8
682	313	6.91	65.7	426	7.92	63.1
683	366	8.53	65.7	411	7.52	63.1
684	357	8.37	65.8	396	7.23	63.4
685	307	6.73	66.4	384	6.93	64.1
686	319	7.32	66.4	377	6.77	64.1
687	339	8.07	65.7	394	7.08	64
688	256	5.64	66.7	394	7.08	64
689	224	4.93	66.2	396	7.07	64.1
690	275	6.13	67.4	391	6.97	64.1
691	297	7.05	65.8	392	6.94	64.3
692	302	6.14	70	392	6.94	64.4
693	234	5.09	68.2	396	7.02	64.5
694	292	6.31	67.3	396	6.99	64.6
695	255	5.55	67.7	396	6.95	64.5
696	246	5.57	66.5	386	6.78	64.5
697	226	4.8	67.6	371	6.49	64.7
698	222	4.82	67.2	361	6.4	64.8
699	228	4.78	67.9	362	6.38	64.7
700	262	5.69	68	363	6.41	64.6
701	229	5.04	67.3	365	6.46	64.5
702	248	5.46	67.6	365	6.44	64.6
703	255	5.57	67.4	359	6.33	64.6
704	256	5.65	67.4	359	6.34	64.7
705	232	5.14	66.3	359	6.41	64.6
706	227	4.88	67.1	361	6.43	64.6
707	225	5.82	63.1	359	6.39	64.6
708	274	5.62	65.9	352	6.2	64.6
709	203	4.35	67.1	343	6.05	64.6
710	213	4.5	67.2	343	6.08	64.6
711	226	4.6	68.4	350	6.24	64.4
712	227	4.96	67.5	352	6.29	64.3
713	261	5.76	67.7	355	6.28	64.6
714	197	4.08	67.3	355	6.29	64.7
715	226	4.68	67.7	353	6.25	64.6
716	214	4.54	67	359	6.32	64.6
717	229	4.77	67.6	361	6.41	64.7
718	224	4.7	67.3	362	6.43	64.7
719	244	5.41	66.7	359	6.39	64.8
720	268	5.66	67.4	362	6.38	64.9
721	167	3.04	67	353	6.2	64.9
722	253	5.39	67.5	353	6.21	64.7
723	244	4.74	68.9	363	6.33	64.7
724	238	4.72	68.8	362	6.36	64.7
725	280	6.23	67.3	359	6.35	64.8
726	258	5.43	67.3	359	6.36	64.8
727	241	4.94	67.8	359	6.3	64.9
728	242	4.99	67.5	362	6.42	64.9
729	254	5.38	67.4	366	6.46	64.9
730	263	5.48	67.9	369	6.54	65
731	234	5.01	66.5	365	6.43	65.1
732	247	5.18	66.5	361	6.35	65
733	235	4.76	66.7	355	6.24	65.1
734	252	5.14	67.1	354	6.24	65.1
735	267	5.66	66.6	369	6.47	65.1
736	256	5.28	67	373	6.51	65.2
737	236	4.88	66.2	367	6.44	65.2
738	261	5.35	66.6	364	6.39	65.3
739	277	5.84	66.5	365	6.42	65.2
740	308	6.8	66	373	6.55	65.3
741	312	6.65	66.8	379	6.61	65.4
742	301	6.34	67	379	6.7	65.3
743	300	6.05	68.3	377	6.62	65.3
744	241	4.72	68.6	366	6.36	65.4
745	255	5.22	67.1	364	6.33	65.4
746	273	5.83	66.4	371	6.42	65.4
747	286	6.07	66.7	386	6.73	65.5
748	281	5.94	66.6	388	6.73	65.6
749	309	6.79	65.7	392	6.79	65.6
750	306	6.54	66.2	392	6.77	65.7
751	307	6.73	66	394	6.84	65.8
752	270	5.51	66.9	404	6.97	65.8
753	314	6.94	66.1	420	7.21	65.8
754	300	6.34	66.9	419	7.21	65.8
755	329	7.41	66.3	413	6.99	65.8
756	275	5.96	66.3	406	6.88	65.7
757	251	5.29	66.8	396	6.79	65.6
758	286	6.21	66.6	401	6.84	65.3
759	316	6.98	66.9	415	7.11	65.3
760	292	6.57	65.8	425	7.26	65.4
761	262	5.47	66.4	426	7.28	65.3
762	357	8.09	65.8	420	7.26	65.4
763	325	7.72	65.1	426	7.28	65.4
764	325	7.49	65.6	428	7.41	65.3
765	289	6.47	66.1	443	7.59	65.4
766	237	5.15	66.5	447	7.71	65.2
767	267	5.63	68.6	441	7.51	65.3
768	277	6.32	67.6	429	7.33	65.6
769	258	5.86	67.2	422	7.14	65.6
770	268	6.06	66.9	421	7.17	65.6
771	279	6.44	66.5	438	7.51	65.7
772	284	6.4	67.4	451	7.7	65.7
773	300	6.62	67.6	446	7.53	65.6
774	279	6.29	67.7	437	7.4	65.5
775	272	5.94	67.3	434	7.33	65.6
776	311	7.08	67.3	440	7.46	65.5
777	304	6.82	68	457	7.81	65.4
778	325	7.48	66.7	460	7.76	65.3
779	311	7.27	66.4	452	7.8	65.3
780	258	5.82	67.1	448	7.71	65.2
781	275	6.24	67.2	441	7.51	65.3
782	307	7.04	67.3	457	7.7	65.3
783	327	7.5	67.2	474	8.29	65.2
784	279	6.32	66.9	483	8.56	64.6
785	323	7.4	67.7	478	8.62	64.1
786	333	7.73	66.5	470	8.39	63.9
787	319	7.41	66.4	460	8.32	63.8
788	321	7.51	66.4	455	8.18	63.7
789	292	6.83	66	455	8.24	63.4
790	346	7.88	67	452	8.22	63.5
791	143	2.7	65.2	443	7.98	63.5
792	127	2.29	64.8	435	7.75	63.7
793	120	2.23	64.9	427	7.5	64
794	123	2.2	64.7	422	7.41	64.3
795	122	2.24	64.9	422	7.48	64.3
796	124	2.21	65.6	426	7.43	64.5
797	126	2.14	64.8	418	7.18	64.8
798	126	2.21	65.6	402	6.92	65.3
799	119	2	66.3	392	6.67	65.6
800	128	2.28	66.5	384	6.54	65.8
801	274	5.39	66.1	375	6.36	66
802	118	2.07	66.8	371	6.32	66.1
803	121	1.99	67.2	357	6.01	66.2
804	117	1.97	67.1	340	5.7	66.6
805	108	1.76	67.6	329	5.47	67.2
806	111	1.63	67.9	317	5.26	67.5
807	112	1.63	68.1	317	5.28	67.7
808	111	1.69	68.3	313	5.29	67.8
809	108	1.62	68.3	304	5.07	67.9
810	104	1.51	68.5	292	4.91	67.9
811	99	1.5	68.6	277	4.62	68
812	97	1.48	68.6	271	4.47	68.2
813	94	1.53	68.6	261	4.37	68.3
814	92	1.45	68.7	254	4.27	68.3
815	89	1.39	68.7	247	4.12	68.3
816	231	4.75	67.2	241	3.96	68.4
817	83	1.33	68.9	228	3.79	68.5
818	82	1.31	69	224	3.76	68.5
819	83	1.37	69.1	230	3.8	68.6
820	82	1.34	69.2	227	3.76	68.7
821	79	1.26	69.4	216	3.6	68.6
822	76	1.25	69.2	208	3.49	68.6
823	74	1.2	69.1	201	3.36	68.5
824	73	1.19	69.3	197	3.31	68.5
825	74	1.14	69.2	201	3.37	68.4
826	72	1.14	69	196	3.26	68.5
827	70	1.12	69.2	187	3.13	68.6
828	69	1.07	68.8	186	3.1	68.6
829	68	1.06	69.1	183	3.07	68.6
830	70	1.12	69.2	187	3.09	68.6
831	71	1.12	69.2	193	3.21	68.7
832	71	1.11	69.2	193	3.23	68.8
833	70	1.06	69.1	191	3.15	68.8
834	68	1.09	69.1	183	3.02	68.7
835	66	1.04	69.2	176	2.9	68.7
836	65	0.97	69	172	2.88	68.8
837	64	1.01	69.1	171	2.83	68.7
838	61	0.96	69	163	2.75	68.6
839	60	0.96	69.1	160	2.66	68.6
840	58	0.98	69.1	151	2.53	68.8
841	57	0.92	68.9	149	2.51	68.6
842	56	0.88	68.8	146	2.45	68.4
843	57	0.91	68.9	149	2.53	68.5
844	58	0.92	69	151	2.51	68.6
845	55	0.85	69.1	142	2.34	68.6
846	52	0.83	69	135	2.23	68.5
847	50	0.8	68.7	128	2.14	68.6
848	49	0.76	68.8	124	2.07	68.7
849	48	0.79	68.6	123	2.07	68.4
850	46	0.76	68.5	116	1.97	68.4
851	43	0.74	68.3	109	1.84	68.2
852	41	0.7	68.2	101	1.72	68.2
853	39	0.71	68	96	1.61	68.2
854	38	0.68	67.8	92	1.56	68.1
855	38	0.72	67.9	91	1.59	68.1
856	37	0.72	67.9	90	1.52	68.1
857	35	0.68	67.7	82	1.43	68.1
858	33	0.58	67.7	77	1.34	68.1
859	33	0.57	67.5	75	1.31	68.2
860	33	0.59	67.6	75	1.29	68.2
861	32	0.6	67.3	73	1.29	68
862	31	0.58	67.4	72	1.25	68.2
863	29	0.55	67.1	65	1.16	68.1
864	27	0.55	66.9	59	1.04	68
865	32	0.92	65.2	64	1.78	63.6
866	46	1.09	65.6	49	1.47	65.3
867	28	0.83	65.6	54	1.33	63.4
868	42	1.05	65.8	86	2.12	63.9
869	45	1.13	66.2	55	1.57	63.2
870	46	1.16	65.9	70	1.98	63.7
871	40	1.07	65.3	47	1.37	64.1
872	34	0.91	65.2	52	1.47	64.1
873	44	1.17	65.1	48	1.46	65.2
874	37	1.01	65.3	56	1.56	64.1
875	35	0.95	65	56	1.63	64.1
876	41	1.08	65.5	48	1.42	63.7
877	39	1.05	66.1	41	1.41	63.4
878	41	1.05	65.6	34	1.13	63
879	35	0.95	65.6	44	1.35	63.9
880	31	0.96	65.3	45	1.43	63.6
881	28	0.86	65.2	48	1.32	62.6
882	26	0.8	65.2	38	1.38	64.2
883	29	0.9	65.3	41	1.28	62.7
884	25	0.83	65.1	49	1.48	64.4
885	27	0.84	65.4	45	1.59	63.9
886	28	0.95	65.1	49	1.45	63.1
887	72	2.06	67.3	47	1.26	61
888	28	0.87	65.4	49	1.45	63.8
889	31	0.93	65.3	47	1.29	64.4
890	32	0.95	65.4	41	1.28	62
891	28	0.91	65.2	39	1.35	63.8
892	31	0.97	65.4	42	1.38	63.7
893	25	0.85	65.4	38	1.35	65.5
894	27	0.84	65.1	43	1.37	64.5
895	29	0.98	65.3	42	1.33	62.9
896	28	0.86	65.1	36	1.27	64.4
897	28	0.86	65.1	38	1.21	62.6
898	26	0.86	65.2	39	1.31	64.7
899	27	0.86	65.3	46	1.18	62.9
900	29	0.96	65	51	1.6	64.9
901	28	0.91	65.1	34	1.12	63.2
902	20	0.7	64.9	45	1.39	64.2
903	19	0.42	66.2	23	0.51	67.4
904	26	0.81	65.3	39	1.41	63.9
905	24	0.79	65.7	44	1.51	64
906	29	0.87	65.4	39	1.32	63.7
907	30	0.9	65.5	47	1.53	63.7
908	32	0.93	65.4	48	1.61	63.7
909	29	0.94	65.3	49	1.45	65.2
910	23	0.52	68.2	38	0.74	68.1
911	22	0.52	67.5	38	0.76	67.9
912	29	0.91	65.4	59	1.7	64.1
913	32	0.91	65.4	48	1.46	65.2
914	27	0.88	65	54	1.58	64.8
915	35	0.97	65.4	55	1.75	63.8
916	31	0.94	65.1	58	1.62	64.9
917	40	0.99	65.7	56	1.91	63.6
918	42	1.14	65.3	84	2.07	62.9
919	37	1.02	65.3	67	1.77	63
920	34	0.95	65.3	56	1.62	64.3
921	51	1.24	64.9	75	1.99	64.3
922	49	1.13	65.8	82	2.02	64.2
923	42	1.08	65.4	89	2.08	64.6
924	49	1.23	65.4	115	2.51	64.2
925	50	1.2	65	102	2.34	64.8
926	50	1.26	64.4	85	2.25	64.5
927	42	1.02	64.9	132	2.67	64.6
928	49	1.27	64.5	90	2.08	65.2
929	42	1.05	64.5	158	3.48	64
930	132	2.75	67.4	134	2.66	65
931	156	3.25	67.3	170	3.23	64.9
932	166	3.53	68.5	226	4.2	63.4
933	170	3.83	67.8	223	4.29	62.8
934	229	4.68	68.1	269	4.82	63.6
935	191	3.9	68.2	257	4.39	64.5
936	178	3.77	67.9	213	4.3	63.5
937	172	3.57	68.1	212	4.19	62.6
938	224	4.69	68.4	201	3.71	63.1
939	207	4.24	68.3	253	4.97	63.7
940	227	4.64	67.6	287	5.22	63.4
941	252	5.48	67.4	263	5.3	63.6
942	235	4.68	67.8	250	4.54	63.6
943	327	6.38	68.2	320	5.43	62.8
944	285	6.05	67	434	7.62	64.5
945	315	6.81	67.3	463	8.24	64
946	356	6.83	68.2	408	7.3	60.6
947	407	8.41	67.6	444	7.69	60.6
948	422	8.12	68.6	443	8.04	60.4
949	366	7.52	66.9	432	7.75	59.9
950	486	9.5	65.6	482	9.17	59.8
951	541	10.53	64.5	485	17.89	49.5
952	510	11.54	62.3	490	20.4	43.1
953	496	11.96	57.9	459	23.78	38.1
954	390	8.97	56.5	433	26.05	38
955	463	12	59.9	530	10.47	61.5
956	494	19.4	37.3	422	26.7	29.5
957	535	26.59	35.2	448	28.29	28.8
958	517	29.6	33.7	389	29.74	27.6
959	481	27.15	33	460	29.16	29.1
960	527	30.94	32.4	435	25.83	30.2
961	502	22.31	33.3	451	23.51	30.7
962	489	19.56	38.3	412	24.53	31.2
963	488	18.8	41	447	23.69	30.8
964	442	19.36	44	493	10.6	58.7
965	473	10.99	45.7	488	10.19	58.9
966	438	24.91	41.6	458	21.69	31.3
967	487	23.02	40.4	394	28.26	29.7
968	474	20.3	39	396	28.93	29.1
969	495	20.89	39.9	372	31.25	27.6
970	456	26.19	39.4	393	28.58	27.2
971	451	26.35	37.6	388	27.58	27
972	440	26.43	38.8	411	19.86	30.9
973	431	21.97	38.8	473	17.21	33.3
974	393	8.53	50.7	462	16.75	36.3
975	380	7.59	56.7	439	21.08	34.1
976	401	7.77	60.9	422	19.51	33.6
977	423	8.56	61.9	423	12.52	37.8
978	377	7.63	63.5	385	21.26	35.6
979	366	7.35	63.3	374	11.38	38.1
980	337	6.86	63.9	384	7.3	48.6
981	381	7.53	64.4	288	6.9	54.1
982	228	4.13	60.4	374	7.41	57.8
983	261	5.27	62.9	313	6.77	58.7
984	313	6.39	63.9	299	6.18	60.3
985	278	5.53	64.2	298	6.01	61
986	285	5.85	65.1	262	5.31	62.2
987	279	5.5	66	300	5.9	61.2
988	312	6.01	65.6	282	5.38	62
989	312	6.28	66.3	302	5.63	62.3
990	268	5.42	65.8	301	5.58	62
991	301	6.06	65.6	293	5.5	62.1
992	270	5.19	65.3	291	5.56	61.4
993	327	6.22	66.7	280	5.44	61.1
994	286	5.66	65.7	279	5.29	62.2
995	296	5.97	65.4	281	5.05	61.4
996	288	5.87	65.6	268	4.86	62.7
997	232	4.6	65	236	4.34	62.5
998	261	4.65	65.6	272	4.99	63
999	301	6.1	66.9	326	6.25	60.7
1000	181	3.69	66.4	308	5.46	61.7
1001	233	4.46	66.1	255	4.96	61.7
1002	285	5.72	66	260	4.92	61.6
1003	252	5.12	65.2	256	4.86	61.6
1004	249	5.33	65.3	245	4.54	62.3
1005	226	4.39	65.4	248	5.01	62.5
1006	278	5.62	65.7	369	6.57	64.6
1007	286	5.64	65.6	364	6.48	64.7
1008	277	5.44	65.4	354	6.3	64.6
1009	274	5.3	65.3	350	6.17	64.7
1010	276	5.29	64.9	350	6.23	64.7
1011	294	5.7	65.2	359	6.35	64.6
1012	297	5.72	65.2	359	6.34	64.7
1013	301	5.85	64.9	359	6.38	64.8
1014	289	5.56	64.9	359	6.34	64.7
1015	295	5.57	65.5	357	6.3	64.9
1016	298	5.65	65.7	359	6.32	64.9
1017	304	5.85	65.5	363	6.44	64.9
1018	326	6.41	65.7	367	6.46	64.9
1019	301	5.6	65.8	359	6.36	65.1
1020	303	5.91	65.3	355	6.26	65.1
1021	294	5.53	65.7	347	6.2	65
1022	303	5.75	65.8	350	6.2	65.1
1023	305	5.79	65.9	359	6.36	65.1
1024	305	5.74	65.6	365	6.46	64.9
1025	318	6.13	65.9	369	6.46	65
1026	310	5.88	65.7	362	6.37	65
1027	324	6.23	65.9	365	6.39	65
1028	317	6.02	65.4	369	6.53	64.9
1029	334	6.42	65.4	378	6.67	64.8
1030	323	6.09	65.3	379	6.65	65
1031	326	6.16	65.6	373	6.54	65.1
1032	330	6.29	65.7	367	6.43	65.2
1033	319	6.1	65.5	363	6.3	65.3
1034	317	5.94	65.5	369	6.46	65.3
1035	339	6.48	65.3	387	6.74	65.4
1036	352	6.9	65.3	396	6.83	65.3
1037	340	6.49	64.8	398	6.91	65.5
1038	357	6.87	65.3	401	6.96	65.5
1039	356	7.01	65	400	6.94	65.6
1040	361	6.98	64.9	415	7.08	65.8
1041	368	7.36	65	432	7.34	65.9
1042	360	7.02	65.5	435	7.46	65.9
1043	350	7.05	65.6	427	7.29	65.9
1044	336	6.65	65.6	418	7.08	65.6
1045	338	6.95	65.3	402	6.94	65.3
1046	321	7	64.9	410	7.04	65.1
1047	348	7.58	64.8	422	7.27	65.1
1048	352	6.93	65.1	432	7.4	65
1049	357	7.36	65	435	7.46	65.2
1050	342	6.95	65.2	429	7.4	65.1
1051	341	6.95	65.4	429	7.4	65.2
1052	362	7.26	65.7	438	7.51	65.2
1053	359	7.31	65.7	462	7.87	65.1
1054	341	7.2	65.3	465	8.11	64.9
1055	340	6.98	65.6	451	7.77	65
1056	317	6.76	66.4	433	7.36	65.1
1057	321	6.72	66	418	7.21	65.3
1058	321	6.78	66	426	7.27	65.4
1059	324	6.87	66.1	449	7.75	65.3
1060	325	7.31	66	455	7.84	65.2
1061	339	7.42	65.7	455	7.83	65.3
1062	352	7.49	66.1	446	7.68	65.4
1063	337	6.95	66.5	434	7.46	65.6
1064	339	7.2	66	447	7.65	65.6
1065	352	7.58	66.5	472	8.09	65.4
1066	347	8	65.9	474	8.23	65.4
1067	371	7.92	66.2	468	8.1	65.4
1068	359	8.06	66.4	468	8.07	65.3
1069	352	7.75	65.8	462	7.99	65.3
1070	360	7.78	65.5	465	8.12	65.2
1071	387	8.74	65.3	488	8.58	64.8
1072	382	8.31	65.3	499	8.88	64.3
1073	395	8.62	65.3	488	8.93	63.8
1074	379	8.63	65.2	480	8.87	63.5
1075	366	8.2	64.9	470	8.69	63.4
1076	373	8.53	64.9	468	8.76	63.2
1077	368	8.49	64.5	462	8.71	62.8
1078	385	8.49	64.5	457	8.59	62.8
1079	378	8.29	64.7	447	8.37	62.7
1080	380	8.45	64.8	441	8.28	62.8
1081	382	8.27	65.2	437	8.08	63.2
1082	368	7.88	65.3	435	7.86	63.4
1083	407	8.58	65	437	8.03	63.8
1084	390	8.35	65.2	440	7.95	64
1085	387	7.92	64.2	429	7.74	64.2
1086	364	7.54	64.6	422	7.46	64.5
1087	383	8.01	65.1	411	7.18	64.8
1088	367	7.82	64.6	406	6.99	65.2
1089	381	8.03	64.5	396	6.79	65.3
1090	375	7.77	64.4	384	6.6	65.5
1091	362	7.51	64.7	377	6.43	65.9
1092	346	7.14	65.4	359	6.06	66.1
1093	335	7.45	65.4	339	5.77	66.7
1094	346	7.67	66	331	5.58	67.1
1095	347	7.19	66.9	333	5.63	67.3
1096	316	6.38	67	324	5.45	67.5
1097	310	5.82	67.3	317	5.29	67.6
1098	284	5.44	67	303	5.07	67.8
1099	288	5.74	67.2	281	4.79	68
1100	267	5.48	67	277	4.64	68.1
1101	252	5.3	67.1	266	4.47	68.2
1102	254	5.09	67.1	257	4.34	68.2
1103	256	5.2	67.1	247	4.15	68.1
1104	230	4.52	67	241	4.02	68.3
1105	247	4.95	67.2	233	3.89	68.4
1106	217	4.23	67.5	228	3.84	68.4
1107	235	4.74	68	232	3.9	68.5
1108	231	4.71	67.5	228	3.78	68.6
1109	212	4.41	67.7	221	3.69	68.5
1110	222	4.67	67.8	217	3.67	68.5
1111	199	4.11	67.9	209	3.53	68.4
1112	200	4.11	68.3	201	3.44	68.4
1113	207	4.31	68.3	205	3.44	68.4
1114	191	3.68	68	203	3.4	68.5
1115	200	4.22	67.9	199	3.35	68.5
1116	178	3.45	67.8	201	3.32	68.5
1117	193	3.77	68.4	197	3.24	68.6
1118	193	3.67	68.4	201	3.32	68.6
1119	199	3.84	68.3	205	3.4	68.7
1120	204	4.1	68.1	205	3.46	68.6
1121	185	3.71	68.4	201	3.32	68.7
1122	184	3.55	68	197	3.3	68.6
1123	176	3.41	68.1	189	3.16	68.8
1124	167	3.31	68.3	182	3.03	68.6
1125	168	3.24	68.6	182	3	68.7
1126	171	3.46	68.4	175	2.95	68.8
1127	166	3.37	68.7	171	2.87	68.7
1128	141	2.88	68.4	162	2.78	68.6
1129	136	2.66	68.5	158	2.65	68.5
1130	135	2.67	68.2	156	2.6	68.5
1131	142	2.81	68.4	156	2.63	68.4
1132	148	3.02	68.6	157	2.63	68.7
1133	132	2.53	68.5	151	2.51	68.7
1134	116	2.22	68.4	145	2.4	68.5
1135	116	2.18	68.4	138	2.25	68.6
1136	113	2.19	68.5	135	2.24	68.5
1137	121	2.48	68.4	132	2.24	68.5
1138	115	2.3	68.7	126	2.12	68.3
1139	107	2.28	68.3	115	1.96	68.3
1140	85	1.71	68.1	106	1.83	68.2
1141	81	1.57	67.7	101	1.71	68.2
1142	79	1.61	67.7	100	1.69	68.2
1143	88	1.95	68.1	100	1.7	68.3
1144	78	1.57	67.6	92	1.6	68.2
1145	66	1.45	67.6	86	1.51	68.2
1146	69	1.45	67.7	80	1.4	68
1147	60	1.31	67.4	76	1.35	68
1148	66	1.45	67.5	77	1.34	68
1149	68	1.48	68	75	1.33	68.1
1150	62	1.3	67.8	72	1.28	68.1
1151	53	1.1	67.5	66	1.15	68.2
1152	50	1.01	67.8	63	1.11	67.9
1153	48	1	68	57	1.01	68.4
1154	44	0.88	68	56	1.02	68.3
1155	46	1.06	68.1	56	1.02	68.2
1156	47	1.02	67.6	53	0.99	68.1
1157	41	0.92	67.2	49	0.9	67.9
1158	33	0.76	67	45	0.84	67.8
1159	33	0.76	66.8	42	0.77	67.9
1160	31	0.7	67.2	40	0.74	67.7
1161	32	0.73	66.8	41	0.73	67.9
1162	28	0.62	67.1	39	0.73	67.7
1163	29	0.62	66.8	37	0.71	67.7
1164	28	0.62	67	35	0.68	67.4
1165	26	0.53	66.8	33	0.63	67.6
1166	27	0.53	67.9	30	0.6	67.6
1167	25	0.51	67.3	30	0.6	67.6
1168	22	0.48	67.2	30	0.58	67.5
1169	26	0.55	67.1	30	0.58	67.4
1170	23	0.45	66.9	29	0.57	67.7
1171	21	0.41	66.8	29	0.56	67.7
1172	25	0.49	67	33	0.6	67.7
1173	24	0.52	67.1	30	0.58	67.4
1174	21	0.45	67.3	27	0.53	67.6
1175	20	0.43	66.8	27	0.53	67.5
1176	19	0.45	66.2	25	0.51	67.4
1177	20	0.42	66.5	26	0.53	67.4
1178	18	0.36	67.1	26	0.52	67.4
1179	19	0.41	66.9	26	0.53	67.4
1180	17	0.38	66.3	25	0.52	67.7
1181	20	0.43	66.7	25	0.53	67.5
1182	19	0.41	67.1	25	0.52	67.5
1183	18	0.36	66.8	26	0.54	67.3
1184	18	0.33	66.7	26	0.54	67.2
1185	17	0.35	66.3	27	0.56	67.5
1186	20	0.38	67.2	26	0.54	67.4
1187	19	0.39	67.1	25	0.52	67.6
1188	17	0.34	66.6	23	0.52	67.5
1189	15	0.32	66.4	23	0.5	67.5
1190	19	0.36	67	23	0.52	67.3
1191	18	0.35	66.6	25	0.54	67.4
1192	18	0.39	66.5	26	0.55	67.1
1193	17	0.38	66.7	26	0.57	67.4
1194	19	0.38	66.6	28	0.59	67.5
1195	18	0.37	66.7	29	0.6	67.5
1196	22	0.48	67.8	30	0.63	67.6
1197	25	0.52	68.1	33	0.69	67.8
1198	22	0.52	67	37	0.76	67.9
1199	23	0.49	67.4	38	0.76	67.9
1200	22	0.47	67.4	37	0.75	67.7
1201	23	0.48	67	38	0.78	67.6
1202	21	0.47	66.6	40	0.84	67.2
1203	24	0.61	67.2	44	0.88	67.3
1204	26	0.63	68.1	51	1.01	67.7
1205	26	0.79	67.5	57	1.11	67.6
1206	30	0.75	67.8	63	1.22	67.9
1207	30	0.83	67.3	67	1.35	67.8
1208	37	0.95	67.7	78	1.46	68.2
1209	43	1.13	68.4	92	1.67	68.5
1210	50	1.24	68.3	101	1.81	68.7
1211	45	1.13	68.6	101	1.85	68.8
1212	46	1.26	68.5	101	1.86	68.9
1213	48	1.28	68.6	105	1.93	68.6
1214	52	1.21	69.1	115	2.08	68.6
1215	58	1.41	68.7	138	2.47	68.7
1216	69	1.44	68.7	153	2.72	68.7
1217	86	2	69.5	175	3.01	69
1218	101	2.4	69.9	186	3.29	69.1
1219	108	2.56	69.7	203	3.54	69.2
1220	130	2.92	69.8	227	3.94	69.3
1221	158	3.3	70.7	263	4.45	69.4
1222	164	3.59	70.5	287	4.82	69.5
1223	173	3.8	70.3	285	4.89	69.5
1224	164	3.66	70.1	273	4.71	69.3
1225	164	3.49	68.9	263	4.59	67.7
1226	169	3.54	68.2	283	4.95	66.9
1227	192	4.23	67.9	310	5.34	66.5
1228	225	4.62	68.1	340	5.83	66
1229	246	5.04	67.7	363	6.19	65.8
1230	255	5.33	67.7	379	6.51	65.6
1231	274	5.65	67.5	404	6.98	65.2
1232	304	6.36	67.8	429	7.53	64.9
1233	319	7.33	66.6	461	8.21	64.5
1234	354	7.54	66.8	478	8.49	64.4
1235	357	8.06	67	474	8.54	64.1
1236	326	6.95	67.2	461	8.36	64.1
1237	346	7.6	66.4	464	8.37	63.6
1238	392	8.91	66	474	8.65	63.1
1239	430	9.87	65.3	507	9.33	62.6
1240	448	10.18	64.4	533	9.96	62.2
1241	479	11.56	63.8	534	10.19	61.9
1242	468	11.64	60.5	534	10.35	61.4
1243	462	16.16	54.1	529	10.34	61.2
1244	464	18.93	49.6	533	10.59	60.7
1245	462	21.42	45.8	531	10.81	60
1246	483	21.31	44.3	526	10.87	59.4
1247	472	20.61	43.9	511	10.84	59
1248	459	18.1	46.1	501	10.42	58.9
1249	462	12.95	49.8	501	10.32	59
1250	433	17.36	47.8	492	10.22	59.2
1251	454	15.87	55.7	497	10.34	59.3
1252	417	23.03	46.4	496	10.61	59.2
1253	440	26.68	40.2	496	10.69	58.9
1254	436	26.44	39.2	496	10.55	59.4
1255	432	24.91	39.2	488	10.42	59.5
1256	434	21.1	38.9	488	10.41	58.9
1257	412	22.41	40.2	488	10.29	59.2
1258	428	15.33	42.5	483	10.2	59.4
1259	385	9.11	53.1	472	9.66	59.8
1260	377	8.52	58.6	459	9.11	60.7
1261	347	7.63	62.3	451	8.59	61.4
1262	332	7.47	63.7	439	8.31	62
1263	335	7.7	64.1	432	8.09	62.4
1264	329	7.4	64.9	436	7.99	62.9
1265	334	7.35	64.9	441	7.98	63.2
1266	312	6.92	65.2	437	8.06	63.5
1267	309	6.73	65.5	434	7.85	63.6
1268	319	7.37	66.1	429	7.76	63.6
1269	321	7.35	65.3	432	7.84	63.7
1270	292	6.76	65.2	432	7.8	63.7
1271	289	6.32	65.5	422	7.67	63.9
1272	302	6.84	65.3	404	7.26	63.9
1273	282	6.29	65.3	388	6.92	63.9
1274	277	6.06	65.4	377	6.7	63.9
1275	289	6.14	65.9	373	6.61	63.9
1276	269	5.62	65.6	379	6.75	64
1277	292	6.24	65.8	382	6.69	64.1
1278	271	5.87	65.5	373	6.7	63.9
1279	266	5.42	65.7	371	6.6	64
1280	319	7.66	68.3	374	6.55	62.5
1281	274	5.44	66.1	373	6.63	64.1
1282	279	5.8	65.5	369	6.63	64.1
1283	303	6.03	65.9	336	6.75	59.2
1284	288	6.02	65.7	311	5.82	60.1
1285	263	5.2	65.4	232	4.8	61
1286	272	5.36	65.8	315	5.87	62.6
1287	262	5.19	65.6	279	5.42	62.1
1288	266	5.28	65.5	257	5.13	61.4
1289	284	5.58	65.8	316	5.88	62.5
1290	266	5.23	65.6	222	4.59	63.2
1291	274	5.26	66.7	274	5.18	63.3
1292	282	5.46	66.1	311	5.89	62.8
1293	282	6.02	65.5	324	6.06	63.3
1294	313	6.29	65.9	318	6.4	60.8
1295	273	5.47	65.2	317	5.92	62.2
1296	271	5.51	65.4	294	5.73	63.1
1297	260	5.05	65.3	182	3.78	63.2
1298	282	5.36	66.5	233	4.66	62.9
1299	314	6.2	66.3	215	4.36	63.2
1300	279	5.65	66	259	5.2	62.1
1301	268	5.23	66	276	5.13	62.9
1302	313	6.14	66	250	4.86	62.4
1303	296	5.71	65.8	262	4.8	63.3
1304	259	5.09	64.9	245	4.54	62.8
1305	274	5.27	65.3	301	5.44	62.2
1306	272	5.41	65.7	296	5.37	62.7
1307	287	5.59	65.9	259	5.05	62.7
1308	309	6.41	65.9	257	4.99	62.4
1309	266	5.17	66.4	218	4.43	63.3
1310	292	5.63	65.3	247	4.5	62.6
1311	303	5.92	65.4	234	4.6	62.8
1312	322	6.1	65.4	263	5.06	61.1
1313	291	5.66	65.8	296	5.77	61.9
1314	285	5.61	65.6	311	5.8	61.5
1315	306	5.76	66.3	247	4.91	61.9
1316	330	6.42	66.6	263	4.94	61.8
1317	316	6.05	65.8	273	5.04	62.8
1318	329	6.56	65.5	295	5.46	62.8
1319	311	6.06	66.3	289	5.32	61.7
1320	332	6.6	65.6	302	5.61	63.1
1321	307	6.02	66.4	330	6.29	62.3
1322	318	6.22	66.2	333	6.06	62.3
1323	355	6.75	67	340	6.13	63.4
1324	356	6.75	66.5	343	6.06	63.4
1325	326	6.41	64.9	357	6.54	62.4
1326	339	6.85	65	333	6.3	61.7
1327	343	6.85	64.8	330	6.04	61.9
1328	331	6.57	65.3	303	5.76	62.4
1329	353	6.89	65.9	336	6	63.1
1330	353	7	65.5	338	5.94	63.5
1331	327	6.61	65.5	329	5.62	64.4
1332	308	5.8	66.8	339	6.09	64.1
1333	299	5.45	67	344	5.92	64.5
1334	324	6.22	67.6	341	6.02	63.8
1335	337	6.38	66.3	328	5.79	63.8
1336	390	7.91	65.4	321	5.81	63.3
1337	323	6.42	65.5	361	6.53	62.2
1338	340	6.42	66	296	5.4	63.4
1339	307	6.12	65.3	294	5.14	64.6
1340	324	6.23	65.3	325	5.76	64.3
1341	388	8.15	63.4	329	5.99	63.2
1342	328	8.32	59.8	341	6.05	63.2
1343	337	9.25	55.1	330	5.87	63.6
1344	338	10.66	52.6	334	6.09	62.3
1345	343	11.54	50.9	324	5.78	62.8
1346	368	12.46	51.9	340	6	63.1
1347	340	12.82	48.7	327	5.89	62.9
1348	361	11.89	51.5	345	6.13	63
1349	353	10.07	50.9	306	5.46	63.4
1350	373	7.7	56.1	316	5.6	63.6
1351	389	7.68	61.7	324	5.9	63.9
1352	345	7.32	60.9	316	5.62	64.2
1353	417	9.54	58.5	333	5.86	64.3
1354	374	8.02	61.1	336	5.95	64.2
1355	379	7.39	63.7	275	5.13	63.4
1356	406	7.12	65.6	271	5.18	62.3
1357	360	7.12	65.9	297	5.25	63.2
1358	399	7.89	66.3	281	5.14	63.7
1359	393	7.5	66.6	303	5.35	64
1360	367	7.1	67	305	5.64	63.7
1361	420	8.78	65.4	310	5.61	63.4
1362	418	8.82	62.1	327	5.8	63.6
1363	383	9.99	57.1	300	5.35	64
1364	354	9.89	56.4	308	5.58	63.8
1365	402	11.31	53.7	315	5.46	64.4
1366	350	10.43	52.5	333	5.98	64.2
1367	347	12.12	51.7	285	5.12	64.3
1368	373	8.09	55.1	343	6.23	63.9
1369	353	7.88	58.2	269	4.74	65
1370	337	7.78	58.6	259	4.98	64.5
1371	344	7.84	57.9	289	5.26	64.1
1372	368	10.57	54.3	302	5.52	63.2
1373	358	10.75	53.7	284	5.49	63.1
1374	286	5.85	57.3	268	4.99	63
1375	278	5.32	61.9	264	4.94	62.3
1376	295	5.53	64.3	295	5.39	62.5
1377	309	6.2	65.9	254	4.63	63.6
1378	292	5.66	66.9	263	4.89	63.5
1379	286	5.44	67.6	293	5.46	62.8
1380	295	5.96	66.7	275	4.89	63.4
1381	261	5	67.1	254	5.04	63.8
1382	227	4.48	66.8	250	4.64	63.9
1383	226	4.67	66.6	237	4.94	62.8
1384	311	6.15	66.2	236	4.7	61.5
1385	276	5.63	65.3	255	5.08	61.6
1386	291	5.84	64.7	284	5.45	61.1
1387	269	5.54	65.1	241	4.7	61.9
1388	268	5.36	64.9	222	4.13	63.1
1389	288	5.67	64.4	281	5.21	62.8
1390	289	5.82	64.4	232	4.49	62.8
1391	295	6.19	64	249	4.8	61.6
1392	278	5.27	63.6	246	4.85	62.8
1393	305	5.95	64.6	234	4.68	62.6
1394	251	5.02	65.1	234	4.51	63.5
1395	278	5.8	65.6	250	4.86	63.6
1396	277	5.33	65.2	246	4.91	62.4
1397	245	4.97	64.8	233	4.53	61.6
1398	217	4.49	64.9	204	4.07	63
1399	235	4.87	65.4	200	4.16	63
1400	273	5.41	65.7	259	4.97	62.7
1401	283	5.4	66	225	4.43	62.7
1402	267	5.18	65.7	239	4.41	63.7
1403	258	5.01	65.7	232	4.45	63.6
1404	234	4.92	65.8	245	4.79	63.1
1405	264	5.25	67.5	221	4.34	64.2
1406	254	5.15	66.7	202	4.16	64.3
1407	228	4.6	66.7	201	4.06	64.9
1408	226	4.61	67.5	208	4.14	63.8
1409	247	4.87	67.5	198	3.91	64.2
1410	207	4.12	66.8	216	4.25	64.6
1411	210	4.33	67.9	185	3.91	65.2
1412	209	4.31	67.9	211	4.3	64.4
1413	244	4.95	68.3	213	4.24	64.1
1414	221	4.35	68.1	222	4.39	64.5
1415	229	4.25	68.6	191	3.86	65
1416	224	4.43	67.1	191	3.77	64.6
1417	204	3.96	68	196	4.03	64.2
1418	180	3.69	66.9	178	3.73	64.3
1419	186	3.73	67.1	166	3.59	63.7
1420	186	3.71	66.9	185	3.65	64.6
1421	178	3.66	66.8	147	3.03	64.6
1422	159	3.53	67.5	142	3.02	64.6
1423	197	3.88	66.8	138	3	64.7
1424	159	3.27	67.3	126	2.7	64.4
1425	152	3.09	66.9	125	2.77	64.5
1426	153	2.93	66.6	110	2.54	64.7
1427	143	2.98	66.4	106	2.51	64.6
1428	134	2.79	67.2	116	2.63	64.4
1429	119	2.43	66.7	112	2.49	64.4
1430	120	2.55	67.8	78	1.92	64.7
1431	106	2.25	67.7	76	1.96	64.4
1432	99	2.16	66.9	101	2.55	64.1
1433	93	2.03	67	65	1.94	64.8
1434	105	2.33	67	86	2.14	64.3
1435	106	2.34	67.4	64	1.93	64.6
1436	96	2.17	67	93	2.05	64.7
1437	100	2.2	66.5	78	2.16	64.4
1438	92	2.1	66.8	77	1.93	65.4
1439	89	1.98	66.1	70	1.83	64.7
1440	95	1.98	65.9	70	1.86	64.3
1441	96	2.22	66.5	81	1.95	64.7
1442	96	2.26	66.7	77	1.95	64.4
1443	82	1.86	66.8	63	1.86	64.3
1444	76	1.77	66.9	56	1.63	65.2
1445	74	1.73	66.3	76	1.77	64.3
1446	74	1.72	66	55	1.63	64
1447	70	1.77	66.6	54	1.61	63.2
1448	60	1.58	66.1	53	1.65	64.5
1449	58	1.45	65.8	46	1.56	64.6
1450	56	1.35	65.7	52	1.53	64.7
1451	56	1.39	66.3	51	1.48	65
1452	59	1.45	65.8	49	1.45	63.5
1453	62	1.61	66.9	42	1.27	64.1
1454	55	1.38	66.9	48	1.4	63.5
1455	57	1.36	66.4	51	1.47	64
1456	57	1.36	66.4	53	1.53	63.7
1457	50	1.29	66.3	45	1.36	65.1
1458	45	1.26	65.9	46	1.39	64.2
1459	39	1.13	65.6	46	1.5	65
1460	39	1.08	65.7	40	1.36	63.7
1461	36	0.99	65	42	1.46	63.9
1462	46	1.21	66.1	56	1.29	62.9
1463	40	1.08	65.4	46	1.42	64.1
1464	43	1.38	65.6	49	1.67	64.2
1465	36	1.06	65.6	38	1.21	63.5
1466	46	1.2	66.4	37	1.29	64.4
1467	47	1.17	66	44	1.39	64.3
1468	40	1.18	66.2	41	1.39	64.3
1469	38	1.07	66	38	1.23	62.5
1470	37	1.09	66.1	38	1.39	64
1471	37	1.05	65.7	38	1.24	64.3
1472	37	1.05	66.1	44	1.3	63.9
1473	45	1.19	66.1	36	1.19	62.7
1474	40	1.08	66.1	35	1.27	63.5
1475	38	1.06	65.5	36	1.4	64.2
1476	31	0.92	65.1	45	1.29	63.2
1477	36	1.06	66.2	35	1.3	64.3
1478	35	1.02	65.7	47	1.48	64.1
1479	37	1.05	66.3	42	1.4	64.3
1480	45	1.21	66.4	43	1.5	63.9
1481	44	1.2	65.7	42	1.45	64
1482	49	1.22	65.8	46	1.51	64
1483	40	1.15	65.6	41	1.4	64.2
1484	44	1.16	65.7	37	1.34	64.4
1485	43	1.14	65.8	49	1.51	65
1486	48	1.23	66	57	1.64	63.7
1487	46	1.2	65.8	63	1.85	64.3
1488	47	1.19	65.5	60	1.62	64.7
1489	41	1.07	65.7	53	1.57	64.6
1490	47	1.16	66.7	57	1.7	64.9
1491	45	1.14	66.1	48	1.48	65.2
1492	51	1.41	66.3	53	1.48	63.9
1493	43	1.19	65.9	73	1.97	64.1
1494	57	1.36	66.3	54	1.71	64.9
1495	62	1.53	66.5	76	1.95	64.5
1496	57	1.51	66.8	86	2.09	64.6
1497	66	1.76	66.6	89	2.24	65
1498	78	1.9	66.7	113	2.74	63.8
1499	71	1.78	67.3	87	2.13	65
1500	92	1.95	67.4	101	2.33	64.8
1501	80	1.88	66.4	92	2.52	64.5
1502	82	1.7	66.1	106	2.63	63.7
1503	104	2.32	66.7	119	2.74	64.1
1504	94	2.16	66	150	3.08	63.4
1505	110	2.43	67.5	124	2.7	64
1506	119	2.48	66.5	116	4.04	62.9
1507	132	2.8	65.9	183	3.69	62.3
1508	162	3.44	67.2	185	3.66	63.2
1509	179	3.79	67.1	241	4.39	63.9
1510	211	4.43	67.4	213	4.02	65.1
1511	172	3.69	66.7	231	4.12	64.5
1512	150	3.05	65	213	4.28	65.2
1513	183	3.91	66.3	201	3.75	64
1514	210	4.33	66.1	133	3.1	64.5
1515	229	4.65	65.7	241	4.84	61.6
1516	242	5.21	66	239	4.84	62
1517	253	5.22	65.7	290	5.34	61.4
1518	298	6.28	66.5	253	5.03	61.3
1519	332	6.71	66.4	310	6.09	61.3
1520	332	6.95	65	306	5.49	61.1
1521	439	8.72	65.5	378	7.48	59.2
1522	404	8.15	65.3	442	7.83	59.8
1523	397	7.78	65.2	453	8.16	59.6
1524	416	8.31	65.7	393	7.86	59.3
1525	432	8.55	64.6	431	8.16	59.4
1526	466	9.31	64.6	407	7.83	59.5
1527	499	9.93	64.3	496	10.64	56.9
1528	611	12.97	61.9	443	17.63	47.4
1529	572	15.75	55	430	17.32	41.2
1530	544	14.98	52.1	457	19.92	38.4
1531	536	15.03	50.5	446	17.65	37.6
1532	516	16.5	46.8	453	18.94	36.8
1533	507	21.12	42.9	440	27.31	33.5
1534	519	19.49	40.9	449	24.25	32.3
1535	496	21.99	39.1	428	25.1	31.6
1536	478	27.8	34.3	454	25.48	31.6
1537	488	30.88	30.6	420	29.71	30.1
1538	494	21.63	35.4	411	26.71	30
1539	493	18.87	38.8	400	31.02	29.3
1540	449	15.72	41.3	419	23.17	30.7
1541	435	16.24	42.2	425	23.82	31.5
1542	466	21.82	40.4	448	22.72	32.6
1543	448	14.1	43.1	412	27.04	31.5
1544	436	8.55	52.5	430	26.65	31.3
1545	405	8.3	57.2	437	18.87	33.4
1546	426	8.44	59.3	416	19.3	34.6
1547	428	8.31	62.2	382	21.86	33.3
1548	394	7.53	63.3	460	16.8	36
1549	377	7.39	64.3	401	15.64	37.4
1550	348	6.23	65.1	434	11.66	41.5
1551	301	5.61	65.2	341	7.73	46.7
1552	372	6.99	65.7	354	7.5	52.1
1553	365	7.29	64.5	324	7.13	54.6
1554	383	7.51	64.8	378	7.64	57.3
1555	351	6.83	65.6	291	6.04	58.6
1556	392	7.64	65.5	348	6.7	59.1
1557	373	7.21	65.5	369	7.16	59.4
1558	372	7.44	66	350	6.77	59.9
1559	332	6.56	65.8	333	7.79	59
1560	329	6.35	65.9	307	5.76	58.5
1561	319	6.38	66.4	310	6.46	59.6
1562	298	5.84	66.1	321	7.81	60.3
1563	312	6.15	65.7	315	6.02	60.2
1564	316	6.18	65.2	273	5.3	60.4
1565	279	5.87	64.5	277	5.47	60.4
1566	299	6.12	65.1	321	6.35	60.3
1567	295	5.82	64.4	290	5.67	61.2
1568	336	6.55	64.4	292	5.61	60.4
1569	306	6.31	64.9	192	4.01	60
1570	299	5.65	65	320	6.16	61
1571	287	5.78	65.9	279	5.52	61.7
1572	313	6.25	64.9	273	5.29	61
1573	288	5.61	65.3	258	5.04	60.6
1574	202	4.11	64.6	269	5.46	60.4
1575	261	5.2	65.2	228	4.54	61.2
1576	269	5.56	65.1	261	5.13	61.6
1577	270	5.62	64.3	263	5.22	62.2
1578	279	5.58	63.8	296	5.42	62.3
1579	298	5.87	65.6	251	4.81	61.9
1580	295	6.07	65.3	243	4.5	62.5
1581	282	5.44	65.2	234	4.59	62.2
1582	259	5.24	63.7	276	5.15	62.5
1583	299	5.76	63.7	263	4.95	62.5
1584	304	6	64.4	285	5.13	62.3
1585	292	5.77	63.6	224	4.69	61.5
1586	261	5.23	63.4	216	4.28	61.2
1587	306	6.01	63.8	259	5.19	61.3
1588	305	5.99	63.8	249	4.89	60.9
1589	310	6.22	64.3	282	5.4	61
1590	325	6.36	63.8	240	4.57	62.2
1591	288	5.82	64.1	297	5.59	61.7
1592	295	5.97	65	272	5.15	61.7
1593	314	6.18	64.1	303	5.71	61.7
1594	310	6.33	64.4	236	4.94	61.3
1595	278	5.55	63.9	253	4.97	62
1596	270	5.05	64.6	266	5.35	61.2
1597	317	6.32	64.4	251	5.11	60.4
1598	297	5.8	64.4	254	4.94	60.8
1599	289	5.83	64.2	245	4.68	61.8
1600	287	5.85	63.8	271	5.24	61.5
1601	277	5.61	62.8	304	5.88	61.5
1602	333	6.56	63.4	253	5.17	60.7
1603	324	6.35	62.9	286	5.47	60.9
1604	315	5.98	63.4	312	5.95	61
1605	321	6.22	63.9	305	5.84	61.1
1606	348	7.09	63.4	339	6.22	62.3
1607	348	6.76	63.1	331	6.2	61.3
1608	344	6.8	64.4	316	6.02	61.3
1609	308	6.08	63.5	317	5.72	62
1610	347	6.95	64.3	328	6.19	61.9
1611	315	6.1	64.3	328	6.14	62.1
1612	377	7.1	64.1	351	6.61	62
1613	365	7.11	63.8	356	6.65	61.9
1614	393	7.53	64	370	6.93	62.3
1615	404	7.9	64.1	363	6.74	62
1616	415	8.07	64.1	401	7.55	61.4
1617	420	8.36	64.2	361	6.6	61.8
1618	369	7.44	63.7	360	6.45	62.3
1619	362	6.83	64.3	349	6.98	61.5
1620	368	7.35	64.1	247	5.02	61.9
1621	358	7.18	63.7	334	6.26	61.2
1622	320	6.29	63.9	342	6.4	61.1
1623	352	6.8	63.8	309	5.91	61.6
1624	357	7.25	63.9	307	6.09	61.2
1625	390	7.54	63.9	236	4.79	61.1
1626	346	6.68	64.5	316	6.59	62
1627	367	7.28	63.8	274	5.56	62.5
1628	383	7.89	63	334	7.25	61.7
1629	399	8.61	58.9	294	5.79	63
1630	365	8.59	57.2	266	5.85	62.7
1631	374	9.24	56.1	262	5.78	62.1
1632	387	8.36	57.7	305	6.47	61.4
1633	367	7.55	60.1	300	6.33	61.5
1634	355	6.54	62	259	5.44	61.5
1635	355	6.82	63.4	281	5.84	61.5
1636	340	6.62	63.6	251	5.3	62.2
1637	383	7.33	64.6	309	6.05	61.6
1638	373	7.26	64.4	281	5.82	61.4
1639	360	7.03	65	270	5.2	62.6
1640	391	7.47	64.6	318	6.48	62.3
1641	389	7.44	64.2	291	5.97	62
1642	403	8.07	64.8	319	6.25	61.5
1643	373	7	64.3	311	5.74	61.8
1644	373	6.92	64.6	291	5.53	61.8
1645	385	7.35	65	274	5.29	62.1
1646	391	7.78	65.1	283	5.07	62.7
1647	406	8.42	62.2	271	4.86	62.9
1648	384	9.89	57	290	5.39	63.4
1649	360	11.74	52.8	293	5.39	63.6
1650	402	14.16	51.8	301	5.33	63.4
1651	385	9.31	51.2	314	5.53	63.9
1652	395	12.84	50.8	271	5.51	62.4
1653	382	11.9	51.1	293	5.41	62.6
1654	351	11.04	52.1	301	5.36	63.1
1655	343	10.72	50.6	300	5.33	62.3
1656	362	9.36	50.1	293	5.31	62.8
1657	351	10.62	52	303	5.29	63.6
1658	391	12.07	49.9	288	5.14	63.5
1659	356	9.21	49.1	286	5.07	63.7
1660	368	13.49	50.5	279	5.21	63
1661	386	14.17	50.9	275	5.45	62.3
1662	372	11.73	50.9	323	6.1	62
1663	352	12.93	48.9	318	5.67	62
1664	395	13.05	50.2	295	5.52	62.6
1665	385	10.73	49.6	258	4.63	62.8
1666	379	9.09	51.2	353	6.44	62.4
1667	394	8.87	55.2	319	5.61	63.6
1668	371	7.88	55.5	329	5.93	62.8
1669	351	7.04	62.9	299	5.32	63.8
1670	354	7.19	64.7	289	5.59	63.1
1671	378	7.77	66.8	344	6.48	62
1672	375	8.16	66	296	5.49	62.4
1673	393	8.25	66.1	337	6.85	61
1674	348	6.77	66.6	311	5.67	61.6
1675	341	7.2	65.3	325	6.1	62.1
1676	354	7.37	64.9	287	5.34	62.3
1677	318	6.23	66.5	261	5.29	62.7
1678	335	6.92	66.2	313	6.11	62
1679	314	6.21	66.3	273	5.08	62.7
1680	268	5.32	66.1	247	4.64	63.3
1681	259	4.99	67.3	285	5.21	63.6
1682	263	5.26	66.8	250	4.82	64.1
1683	292	5.64	66.6	257	5.13	63.6
1684	286	5.59	66.6	295	5.3	64.1
1685	257	5.08	67.6	277	5	65.2
1686	226	4.36	67.6	255	4.66	64.6
1687	258	4.95	68.7	225	4.24	65
1688	265	5.23	68.5	261	5.2	63.6
1689	270	5.26	68.3	245	4.58	63.5
1690	266	5.24	67.9	224	4.56	64.1
1691	271	5.28	68.1	221	4.39	63.6
1692	239	4.65	67.5	238	4.64	63.7
1693	269	5.32	68.3	213	4.27	62.9
1694	235	4.57	68.9	189	3.91	62
1695	225	4.84	68.3	199	3.96	62.6
1696	279	5.9	67.8	217	4.13	63.6
1697	270	5.39	68.5	199	4	63.2
1698	227	4.58	67.8	204	4.01	63.8
1699	211	4.17	67.5	186	3.92	64
1700	217	4.33	68.2	177	3.59	64.1
1701	223	4.22	67.9	217	3.99	63.7
1702	230	4.42	68.5	159	3.17	63.7
1703	237	4.55	67.5	177	3.4	63.7
1704	223	4.58	68.2	178	3.4	64.9
1705	172	3.49	67.9	152	3.34	64.2
1706	199	3.95	68	134	2.84	64.6
1707	204	3.94	68.3	129	2.84	64.4
1708	204	3.98	68	159	3.1	64.5
1709	195	3.88	68.6	142	3.13	64.3
1710	182	3.67	68	124	2.8	65.1
1711	178	3.77	67.6	117	2.48	63.6
1712	173	3.59	68.3	152	2.96	63.3
1713	161	3.32	68.3	157	3.26	63.4
1714	172	3.37	68.5	130	2.8	64.6
1715	145	2.98	68.4	109	2.63	64.4
1716	145	2.95	67.3	121	2.71	64.6
1717	102	2.3	67.4	125	2.63	64.1
1718	116	2.49	67.8	86	2.14	64.2
1719	124	2.68	68	82	2.04	64.6
1720	121	2.71	67.8	91	2.19	64
1721	127	2.62	67	92	2.29	64.1
1722	97	2.14	66.5	95	2.25	64.3
1723	107	2.33	67.1	74	1.86	64.3
1724	117	2.5	67.8	78	2.04	64.5
1725	96	2.09	66.8	75	2	64.5
1726	99	2.27	67.7	85	2.07	64.5
1727	97	2.05	67	64	1.83	64.3
1728	98	2.35	66.6	80	2.12	64.6
1729	91	1.97	66.8	64	1.79	65.1
1730	96	2.14	68.1	70	1.91	64.7
1731	99	2.18	68.8	76	1.94	64.4
1732	102	2.11	68.3	73	1.92	64.2
1733	93	1.96	68	58	1.64	64.4
1734	75	1.72	67.4	62	1.68	64.5
1735	75	1.73	67	65	1.75	64.4
1736	61	1.52	66.6	55	1.55	65.1
1737	80	1.84	67.6	68	1.79	64.4
1738	76	1.82	66.8	53	1.64	64.3
1739	55	1.44	66.8	55	1.6	63.3
1740	54	1.36	66.1	60	1.81	64.5
1741	60	1.55	67.1	43	1.38	64.9
1742	64	1.66	66.5	54	1.57	64.7
1743	58	1.38	66	63	1.7	64.8
1744	58	1.34	66.1	45	1.49	65.1
1745	51	1.38	66.1	51	1.54	64.8
1746	51	1.22	66.5	48	1.47	65
1747	50	1.33	67.7	48	1.36	62.7
1748	43	1.11	66.4	44	1.36	64.2
1749	43	1.11	66.2	44	1.28	64.1
1750	42	1.13	66.3	40	1.25	62.6
1751	52	1.34	66.1	49	1.48	65.1
1752	43	1.14	66	50	1.41	63.5
1753	35	1.06	65.2	40	1.3	64.3
1754	46	1.24	65.6	51	1.52	64.1
1755	46	1.17	65.8	49	1.48	64.9
1756	47	1.26	66.2	46	1.45	64.9
1757	39	1.04	66.2	45	1.42	64.2
1758	39	1.08	66	42	1.5	63
1759	40	1.09	66.6	43	1.43	64
1760	42	1.23	66.2	41	1.47	64.9
1761	35	1.01	65.7	49	1.55	63.4
1762	51	1.3	66.2	54	1.66	63.9
1763	46	1.25	66.4	47	1.47	64.7
1764	50	1.28	66	45	1.45	64.2
1765	33	0.94	65.3	52	1.41	63.3
1766	35	0.97	65.7	43	1.39	64.4
1767	37	1.06	65.8	48	1.49	64.2
1768	46	1.22	66.8	57	1.56	64.8
1769	41	1.02	65.8	54	1.63	63.8
1770	50	1.34	66.1	54	1.68	63.6
1771	41	1.08	66.3	45	1.45	64.2
1772	36	1.01	66.7	42	1.42	64
1773	33	0.98	65.4	48	1.61	63.9
1774	55	1.42	66.5	65	1.57	63
1775	60	1.46	65.8	65	1.73	64.4
1776	38	1.1	65.5	61	1.83	64.2
1777	41	1.07	65.8	48	1.5	65
1778	43	1.15	66.1	58	1.68	65.1
1779	39	1.1	65.8	51	1.54	65.3
1780	48	1.17	65.6	57	1.65	64.9
1781	45	1.14	65.9	48	1.4	63.8
1782	61	1.51	66.9	53	1.51	63.7
1783	62	1.45	66.7	72	1.86	64.6
1784	68	1.59	67	70	1.94	64.8
1785	69	1.7	66.6	77	1.97	64.2
1786	73	1.8	66.7	81	2.03	64
1787	70	1.62	67.1	78	2.02	64.2
1788	78	1.82	66.9	95	2.31	64.7
1789	73	1.66	66.1	96	2.41	64.6
1790	74	1.72	66.9	95	2.21	64.1
1791	102	2.32	66.5	117	2.81	64.1
1792	100	2.29	66.6	123	2.54	64
1793	105	2.41	66.9	135	2.93	64.6
1794	112	2.55	66.6	127	2.78	63.9
1795	125	2.72	67.3	132	3.06	64.3
1796	153	3.02	68.3	200	3.88	63.8
1797	189	3.95	68.1	231	4.42	63.6
1798	195	4.04	68.7	203	4.12	63.4
1799	187	4.07	67.8	140	3.1	64.2
1800	159	3.39	67.6	234	4.23	64.1
1801	176	3.59	66.8	173	3.58	63.2
1802	177	3.64	66.2	203	4.13	62
1803	222	4.72	65.8	218	4.31	61.8
1804	248	5.05	66.2	247	4.86	61.1
1805	274	5.85	65.8	255	4.73	61.4
1806	287	5.87	66.7	296	5.85	60.9
1807	300	6.07	67.1	281	5.38	60.6
1808	337	6.51	67.7	344	6.35	60.3
1809	388	7.92	66.6	406	7.44	59.9
1810	352	7.29	66.7	432	8.13	59.1
1811	373	7.37	66.7	401	7.66	58.9
1812	386	7.59	67.3	418	7.99	58.4
1813	384	7.77	67.4	397	7.64	59.7
1814	431	8.84	67.1	423	8.2	59.7
1815	519	10.25	65.8	511	10.28	57.7
1816	524	10.66	65	487	16.75	49.7
1817	539	11.26	64.2	435	30.03	39.6
1818	435	10.44	61.8	438	22.57	36.4
1819	491	11.27	59.3	382	25.28	33.3
1820	456	11.38	58.7	436	21.13	34
1821	475	12.72	55	366	22.8	33
1822	451	22.72	43.7	369	23.18	32
1823	405	27.11	34	380	26.49	31
1824	373	32.57	30.8	361	24.62	31.1
1825	423	29.58	28.2	380	20.75	32.1
1826	433	28.1	32.4	353	30.16	30.2
1827	431	26.75	33.7	403	30.88	29.3
1828	353	26.49	33.1	413	21.65	31.1
1829	378	28.36	36.2	401	28.92	30.3
1830	411	23.21	31.1	421	23.25	31.3
1831	347	27.66	27.6	429	20.38	33.1
1832	409	23.11	29.4	394	17.98	34.1
1833	311	24.44	27.2	395	21.01	33.2
1834	389	23.46	31	397	22.31	32.5
1835	363	25.9	34	426	19.97	33.1
1836	355	18.48	34.3	390	25.92	32.2
1837	297	9.66	43.9	379	22.71	32
1838	260	5.91	54.9	414	17.88	34.3
1839	273	5.73	61.3	361	13.65	37
1840	330	6.35	65.1	425	15.65	35.8
1841	276	6.29	65.1	325	9.48	39.1
1842	245	5.57	66.5	370	7.57	49.7
1843	270	5.22	67.4	321	6.33	55.6
1844	256	5.73	67.6	291	6.4	57.7
1845	269	5.34	67.5	269	5.86	59.7
1846	246	5.57	67.9	261	6.05	60.3
1847	293	5.65	67.9	349	7.18	60.3
1848	314	6.26	68.7	273	6.21	60.7
1849	277	5.54	69.3	286	5.85	61.5
1850	291	5.63	69	276	5.55	62.4
1851	275	5.99	68.1	321	6.29	62.2
1852	289	5.79	68.3	309	5.95	61.7
1853	276	5.37	67.9	309	5.82	62.4
1854	262	5.11	67.8	303	5.72	63.1
1855	295	6.15	67.7	261	5.22	64.2
1856	274	5.41	67.1	324	6.13	64.5
1857	236	4.96	67.7	297	5.67	63.9
1858	229	4.67	67.1	307	6.07	62.9
1859	265	5.11	67.8	241	4.95	64.6
1860	277	5.83	66.7	285	5.39	63.6
1861	270	5.36	65	273	5.48	60.7
1862	253	5.06	66.7	247	4.9	61.3
1863	264	4.84	66.3	285	5.49	61.7
1864	254	5.13	67.1	219	4.27	61.9
1865	301	5.73	66.5	236	4.5	63.5
1866	285	6.01	67.6	232	4.8	63.1
1867	272	5.47	66.4	252	4.76	64.3
1868	265	5.44	67.2	213	4.36	63.7
1869	296	5.99	66.8	212	4.61	62.5
1870	301	5.81	66.9	223	4.43	63.5
1871	300	5.82	66.7	305	5.72	63.3
1872	303	6.18	66.6	295	5.4	63.5
1873	279	5.69	66	266	5.16	63.3
1874	296	6.04	66	217	4.34	63.1
1875	304	5.99	65.2	268	5.15	63.9
1876	301	5.99	65.6	244	5.09	62.6
1877	309	5.87	65.9	221	4.34	63.2
1878	273	6.01	66.5	280	5.47	62.7
1879	252	5.38	66.1	251	5.02	62.2
1880	317	6.2	66.5	271	5.56	61.8
1881	276	6.19	66.4	288	5.46	62.6
1882	268	6.02	66.2	286	5.61	62.3
1883	286	5.84	65.5	304	5.72	61.4
1884	296	5.98	65	257	4.89	62.2
1885	274	5.42	65.8	278	5.49	62.5
1886	289	5.61	65.3	279	5.29	63.8
1887	276	5.68	65.2	280	5.53	63.9
1888	269	6.04	65.2	293	5.67	64.1
1889	222	4.8	66	344	6.65	63
1890	289	5.72	65.2	309	6.14	62.3
1891	312	6.48	65	266	5.05	63.8
1892	316	6.44	65	352	6.37	63.3
1893	267	5.36	64.9	299	5.98	62.3
1894	307	6.36	64.6	305	5.91	62.2
1895	311	6.27	64.8	317	5.89	61.8
1896	342	6.9	65	325	5.86	63.3
1897	346	6.88	64.8	347	6.31	63.2
1898	341	7.25	64.6	360	6.62	63.3
1899	294	5.97	64.7	332	6	63.5
1900	352	6.97	65.2	316	5.97	64.1
1901	319	6.17	65.2	318	5.98	64.2
1902	325	6.64	65.7	350	6.27	63.9
1903	310	6.2	65.8	294	5.28	64.3
1904	362	7.04	65.9	315	5.95	63.7
1905	351	7.26	65.5	310	5.88	64.3
1906	335	6.96	64.8	351	6.14	64.7
1907	352	7.42	62.8	305	5.46	64.7
1908	332	7.98	58	341	6.07	64.5
1909	279	7.1	54.9	280	5.25	64.3
1910	320	7.64	56.9	331	6.18	64.2
1911	337	6.74	61.5	310	5.86	64.6
1912	369	7.61	63.6	337	6.1	64.5
1913	316	6.6	63.8	303	5.92	63.6
1914	360	6.84	65.2	325	5.88	63.8
1915	349	6.88	66.4	331	5.95	64.6
1916	396	7.84	66.8	326	5.78	64.4
1917	364	7.14	66.8	338	6.26	64.2
1918	307	6.59	67.3	299	6.04	63.3
1919	338	6.77	67.1	329	5.86	63.8
1920	342	6.63	66.6	333	6.4	62.7
1921	345	6.92	65.9	311	5.85	63.2
1922	340	6.33	66.2	238	5.02	64.3
1923	367	7.34	66.8	366	6.45	64.2
1924	377	7.24	67	338	6.21	64.2
1925	348	6.68	66	305	5.76	64.4
1926	347	6.56	66.1	286	5.13	64.7
1927	292	6.7	66.6	274	4.87	64.9
1928	384	7.5	65.8	301	5.74	63.5
1929	392	7.88	65.4	330	5.93	63.4
1930	325	6.48	66.3	299	5.56	63.4
1931	369	7.02	66.6	324	5.65	64.4
1932	407	8.09	66.8	298	5.44	65.1
1933	325	6.82	67	300	5.32	64.6
1934	362	6.9	66.6	266	4.81	65.4
1935	395	7.89	66.7	252	4.66	64.8
1936	382	7.47	66.2	301	5.35	64.9
1937	369	7.78	66.8	286	5.25	63.4
1938	387	8.34	63.7	315	5.92	63.1
1939	357	8.06	56.3	259	4.77	63.6
1940	361	12.11	54.3	292	5.17	64.4
1941	409	14	52.1	366	6.58	63.8
1942	365	10.07	53.1	317	5.68	63.7
1943	365	9.24	52.8	308	5.68	63.6
1944	348	10.03	52.2	258	4.86	63.7
1945	330	8.92	49.7	307	5.53	63.5
1946	321	8.73	51.9	250	4.62	64.5
1947	368	12.07	49.1	308	5.68	63.4
1948	379	13.84	50.7	338	6.07	63.7
1949	394	12.68	50.6	302	5.64	63.5
1950	342	11.91	49.5	249	4.48	64.5
1951	336	11.46	51.5	257	5.16	63.2
1952	364	12.38	50.7	253	4.73	64
1953	374	11.23	50.1	314	5.73	63.9
1954	367	7.97	53.9	327	6.11	64.1
1955	339	6.76	59.3	284	5.19	63.4
1956	350	6.97	61.7	238	4.37	64.3
1957	319	6.41	64.3	295	5.52	64.2
1958	343	6.46	64.9	277	5.11	63.7
1959	328	6.47	65.2	292	5.43	62.8
1960	351	7.31	65.1	274	5.29	63.1
1961	331	6.99	64.7	304	5.61	63.7
1962	329	6.59	65	316	5.96	63.7
1963	335	6.9	64.5	303	6.18	62.4
1964	345	7.43	63.1	292	5.59	62.3
1965	314	6.6	63.5	308	5.78	62.2
1966	323	6.36	63.4	297	5.57	62.2
1967	326	6.59	63.7	234	4.46	63.3
1968	330	6.43	62.5	276	5.36	62.6
1969	277	5.41	64.9	291	5.55	63
1970	316	6.34	66.3	272	5	63.8
1971	299	6.13	67	286	5.49	63.4
1972	305	6.48	67.1	276	5.4	63.6
1973	314	6.31	67.2	281	5.09	64.6
1974	284	5.7	66.9	272	5.39	62.9
1975	270	5.6	67.4	287	5.24	63.8
1976	239	4.75	67.7	232	4.57	63.2
1977	294	6.01	67.6	245	4.83	63.7
1978	276	5.55	67.8	269	5.01	63.7
1979	278	5.33	68	276	4.85	65.6
1980	273	5.58	67.1	238	4.72	64.5
1981	245	4.79	67.7	240	4.48	64.4
1982	242	4.81	67.8	199	3.91	64.7
1983	271	5.62	68.5	216	4.36	64.4
1984	283	5.62	69	203	4.01	63.5
1985	247	5.29	67.6	210	4.17	63.8
1986	254	5.28	67.6	194	3.96	63.3
1987	263	5.63	67.9	198	4.27	63.4
1988	254	4.92	68.4	204	3.92	63.2
1989	245	4.97	68.4	212	4.15	64
1990	250	4.96	67.7	230	4.31	63.7
1991	252	5.24	68.2	182	3.78	63.7
1992	252	5.03	67.5	176	3.46	64.3
1993	217	4.34	68.1	183	3.52	63.9
1994	241	4.79	68.1	171	3.57	64
1995	241	4.76	68.7	190	3.78	63.7
1996	239	4.9	67.7	165	3.52	63.8
1997	234	4.72	67.9	200	3.87	63.8
1998	207	4.27	67.8	177	3.55	64.4
[truncated: 882 more rows]

## Sheet: I5
I5	upstream			downstream
	volume(vhe/5min)	occupancy(%)	speed(km/h)	volume(vhe/5min)	occupancy(%)	speed(km/h)
1	104	1.9	68.3	195	2.94	68.5
2	119	2.2	68.7	192	2.79	69.4
3	105	1.98	68.5	217	3.1	69.6
4	87	1.72	68.4	198	2.89	69.6
5	91	1.88	67.7	201	3	69
6	100	1.9	68.1	183	2.62	69.5
7	79	1.45	68.3	175	2.66	68.7
8	77	1.61	67.3	163	2.51	67.3
9	77	1.58	67.6	116	1.77	67.2
10	77	1.47	67.9	143	2.34	65.8
11	59	1.26	66.9	141	2.12	66.7
12	57	1.07	67.6	134	2	67.4
13	61	1.34	67.2	123	1.92	67.8
14	63	1.26	67.3	131	1.95	68.7
15	58	1.17	68.2	137	2.01	69.1
16	48	1.06	68.5	128	1.96	69
17	52	1.14	68	124	1.84	68.4
18	67	1.35	68.1	110	1.81	67.7
19	53	1.14	67.3	115	1.77	67.7
20	52	1	67.2	112	1.87	66.8
21	44	0.94	67.6	89	1.5	66.2
22	39	0.88	67.9	88	1.47	66.6
23	47	0.95	67.9	100	1.58	66.9
24	36	0.69	68	79	1.29	66.4
25	38	0.79	67.7	80	1.29	66.3
26	38	0.87	66.8	96	1.8	65.3
27	37	0.82	67.5	79	1.29	65.4
28	46	1.01	67	80	1.32	66
29	38	0.94	67	78	1.27	66.6
30	34	0.76	66.9	90	1.45	66.8
31	43	1	67.7	89	1.39	66.7
32	42	0.93	67.5	72	1.26	65.6
33	48	1.19	67	83	1.38	66.3
34	45	0.93	67.2	81	1.42	65.9
35	47	1.03	67.1	80	1.31	66
36	43	0.89	67.3	85	1.33	66.7
37	35	0.72	67.5	62	1.05	65.5
38	44	1.08	66.5	80	1.27	66.7
39	34	0.73	67.5	73	1.23	66.2
40	52	1.06	67.9	72	1.33	65.4
41	47	1	67.6	95	1.59	66.6
42	46	0.94	68.1	91	1.47	66.5
43	54	1.07	67.8	90	1.46	66.8
44	57	1.2	67.8	96	1.54	66.9
45	72	1.54	67.9	107	1.71	67.2
46	69	1.38	68.6	109	1.69	67.2
47	75	1.53	68.5	120	1.88	67.6
48	79	1.73	67.4	103	1.71	66.8
49	73	1.6	66.3	85	1.4	66.1
50	80	1.57	68	105	1.64	67.3
51	87	1.74	67.4	117	1.96	67
52	109	2.32	67	122	2.12	65.6
53	113	2.24	67.9	150	2.21	68.1
54	105	2.06	68.3	158	2.49	67.9
55	142	2.84	68.9	163	2.76	66
56	142	2.68	68.9	156	2.53	65.7
57	185	3.53	68.8	167	2.56	67.7
58	181	3.53	68.8	220	3.24	69.7
59	168	3.17	69.1	239	3.53	70.7
60	166	3.25	68.9	204	3.07	70.4
61	168	3.15	68.7	199	3.11	69.8
62	183	3.54	69.7	220	3.35	69.4
63	211	4.06	69.4	258	3.99	69.2
64	250	4.76	69.1	280	4.16	69.9
65	229	4.17	69.7	322	4.83	69.8
66	264	4.88	69.4	297	4.35	70.3
67	294	5.51	70	323	5.34	67
68	311	5.9	69.7	394	5.68	69.9
69	328	6.16	70.2	379	5.97	67.7
70	365	6.73	70	479	7.59	67
71	355	6.64	69.8	460	6.97	67.5
72	325	6.17	69.7	463	6.9	68.9
73	324	5.93	68.8	446	6.67	68.3
74	375	6.99	68	474	7.29	66.7
75	398	7.57	68.3	450	6.83	66.2
76	432	8.16	67.7	452	7.41	64.2
77	440	8.33	67.6	593	9.56	62.9
78	462	8.79	67.6	581	9.53	62
79	478	8.84	68	709	11.69	61.7
80	557	10.43	67.2	670	11.52	60
81	607	11.68	66.2	691	14.35	54.1
82	632	12.49	64.6	741	13.35	54.8
83	627	12.32	64.1	690	13.27	53.4
84	591	12.55	64.1	716	12.48	55.2
85	629	13.06	63.9	551	9.93	55.5
86	618	13.95	61.7	682	14.37	51.4
87	624	13.28	61.6	717	15.54	48.7
88	661	15.27	58.5	587	23.92	38.4
89	664	15.86	56.2	489	22.93	30.7
90	642	16.68	52.5	557	28.18	26.2
91	621	16.39	51.5	563	30.5	23.4
92	629	16.78	50.1	586	27.92	23.5
93	631	17.94	48.7	483	26.65	21.6
94	635	16.75	48.8	628	20.41	26.1
95	645	16.77	47.9	652	19.66	29.8
96	652	16.75	48.8	671	17.08	34.6
97	642	16.93	48.6	663	19.44	34.6
98	622	16.35	48.2	544	25.05	28.9
99	641	17.96	47.4	491	31.83	22.8
100	636	16.67	47.6	493	32.5	19.8
101	647	16.92	48.3	504	30.77	18.9
102	647	16.81	48.3	604	25.3	21.6
103	646	17.62	47.7	594	25.13	23.1
104	601	18.83	43.5	572	26.95	22.7
105	605	16.31	46	615	23.72	24.8
106	595	17.29	43	650	23.57	26.5
107	605	15.65	45.8	613	28.03	24.6
108	613	16.35	46.8	550	24.07	24.3
109	599	16.44	46	536	20.86	25.5
110	586	18.86	43.6	571	25.9	24.3
111	601	18.78	42.2	608	20.87	26.8
112	604	15.94	45.4	571	22.94	26.1
113	598	15.8	47	535	22.18	25.6
114	565	15.77	46.9	592	19.74	28.1
115	564	14.7	48.3	577	20.79	28.3
116	564	14.53	49.4	608	21.6	28.6
117	570	14.77	49.4	577	24.36	26.5
118	546	13.38	51.3	499	18.83	26.7
119	524	10.85	57.7	585	21.45	27.5
120	486	9.54	61.2	563	14.09	33.7
121	477	9.93	62.5	616	10.39	46.6
122	490	9.93	63.1	598	14.29	44.4
123	507	10	62.9	577	15.43	41.2
124	497	10.24	62.9	586	18.57	36.7
125	519	10.86	62.8	587	18.13	35
126	485	9.83	63.8	544	20.26	31.7
127	461	9.73	63.3	607	20.51	31.1
128	532	10.9	64	510	10.97	38.4
129	529	10.89	63	571	9	51
130	500	9.89	63	589	9.06	58.1
131	500	10.03	63.2	595	9.67	59.8
132	500	10.16	63.4	527	7.95	63.2
133	427	8.54	63.4	545	8.52	63.8
134	482	9.68	63.4	471	7.61	63
135	482	9.62	63.9	610	10.48	60.8
136	496	9.93	63.6	577	9.57	60.4
137	521	10.6	63.3	611	9.66	61.8
138	510	10.21	63.5	570	8.87	63.1
139	508	10.09	63.3	534	8.2	64.3
140	502	9.84	63.7	548	8.35	64.9
141	496	9.91	63.3	573	9.19	63.7
142	489	10.02	63.4	571	9.41	62.2
143	493	9.83	63.2	557	8.63	63.7
144	464	9.07	63.8	569	8.93	63.6
145	453	9	63.8	576	9.47	62.2
146	458	8.89	64.1	545	8.61	63
147	472	9.24	64.4	577	8.83	64.4
148	484	9.46	64.2	569	9.01	63.9
149	485	9.87	64.1	590	9.57	62.9
150	470	9.45	64	557	8.41	64.8
151	446	8.92	64.3	513	8.14	64
152	468	9.38	64.1	566	8.98	63.6
153	458	9.27	63.8	634	10.23	62.9
154	475	9.63	63.7	571	8.53	64.9
155	475	9.8	62.6	548	8.52	64.8
156	432	8.43	64.1	568	8.59	65.4
157	453	8.84	64	557	8.71	64.9
158	456	9.22	63.9	551	9.03	63.3
159	423	8.35	63.5	581	8.96	64
160	484	9.86	63.4	468	7.34	64.1
161	483	9.68	63.6	548	8.45	64.6
162	475	9.24	64.1	567	8.8	64.7
163	483	9.55	64	554	8.74	64
164	473	9.46	64	533	8.22	64.6
165	487	9.54	64.3	585	9.03	64.7
166	477	9.51	63.9	486	7.51	64.7
167	482	9.54	63.8	481	7.69	63.9
168	458	8.95	64.3	512	8.01	63.7
169	487	9.84	63.1	476	8.38	60.4
170	487	9.69	63.5	434	10.13	51.6
171	480	9.51	63.6	465	15.67	41
172	536	10.73	63.3	399	28.44	29.1
173	534	10.84	62.6	332	30.12	21.7
174	526	10.66	62.6	372	32.33	18.8
175	527	10.86	62.7	330	38.85	14.9
176	559	11.36	62.2	391	32.72	15.2
177	549	11.08	62.2	353	32.03	14.5
178	559	11.57	61.7	385	32.32	14.9
179	481	9.99	62.3	371	29.95	15.1
180	505	10.33	62.2	344	29.25	15.9
181	520	10.37	63	320	27.72	15.1
182	529	10.48	63	373	31.15	15.2
183	539	11.6	61.4	388	27.33	15.6
184	550	11.28	61.4	403	19.62	20.1
185	544	11.17	61.2	386	12.35	25.5
186	550	11.25	61.9	392	7.8	39.2
187	558	11.59	62.1	381	7.25	45.4
188	590	12.85	61.3	342	5.18	56.2
189	603	12.18	62	343	5.44	59.7
190	577	11.75	62.1	367	5.83	61.6
191	547	11.07	61.5	342	5.01	65.7
192	511	10.05	62.4	343	5.07	67.1
193	507	9.94	63.2	377	5.6	67.6
194	553	10.83	63.2	345	5.03	68.5
195	523	10.32	63.5	338	4.88	69.3
196	573	11.66	62.3	356	5.15	69.9
197	563	11.15	62.2	357	5.17	70
198	565	11.27	62.6	373	5.53	69.2
199	545	10.65	63.3	378	5.8	67.5
200	545	10.57	63.5	386	5.54	69
201	571	11.66	62.4	422	6.14	69.2
202	565	11.29	61.2	412	5.88	70
203	556	11.01	62.2	385	5.68	69.3
204	546	10.61	63	376	5.47	69.8
205	545	10.5	63.3	383	5.77	68.5
206	542	10.76	63.2	363	5.26	69.1
207	558	11.01	63.2	422	6.2	68.9
208	547	10.46	63.7	445	6.42	69.3
209	547	10.54	63.8	426	6.16	69.5
210	572	11.53	62.9	439	6.45	69
211	514	9.75	64.3	452	6.61	69
212	523	10.34	64	455	6.97	67.4
213	549	10.88	63.9	443	6.82	66.3
214	550	10.83	62.7	437	6.47	67.1
215	519	9.87	63.3	429	6.66	66
216	521	9.99	64.3	472	7.03	66.6
217	494	9.19	64.5	476	7.11	67.1
218	519	9.97	64.4	420	6.32	66.7
219	508	10.06	64	451	6.6	67.7
220	500	9.66	63.3	442	6.88	66.3
221	478	8.96	64.5	412	5.95	67.9
222	491	9.15	64.4	472	7.11	67.6
223	438	8.44	65	442	6.64	67
224	460	8.65	64.8	462	6.89	67.5
225	462	8.67	64	496	7.12	68.7
226	442	8.28	64	412	6.37	67.1
227	419	7.88	64.3	473	7.2	66.5
228	447	8.15	66.3	524	7.84	66.8
229	408	7.37	66.8	462	6.84	67.2
230	484	9.32	65	537	8.36	65.9
231	441	8.17	65.9	544	8.45	65.2
232	442	8.35	66.1	478	7.14	66.1
233	440	8.2	66	498	7.86	64.8
234	435	8.19	65.3	517	7.83	65.4
235	418	8.04	64.6	496	7.65	65
236	447	8.89	63.7	434	6.63	65.3
237	404	7.54	64.4	496	7.4	66.3
238	424	8.04	65.3	506	7.78	65.8
239	394	7.37	66.4	494	7.64	65.3
240	366	7	66.2	545	8.76	63.8
241	349	6.48	66.3	499	7.78	64
242	359	6.76	66.6	457	6.91	65.1
243	325	6.07	66.5	467	7.12	65.5
244	348	6.56	66	489	7.61	64.9
245	356	6.89	64.9	446	6.64	66.2
246	362	6.9	65.5	450	6.72	66.8
247	371	7.07	64.8	455	6.96	66.2
248	362	6.75	65.4	441	6.49	67.2
249	343	6.5	64.8	500	7.6	66.6
250	326	6.18	65.2	453	6.67	67.4
251	346	6.52	65.7	425	6.67	65.9
252	360	6.92	65.6	453	6.8	66
253	363	6.94	66.9	487	7.43	67.2
254	328	6.23	67	499	7.63	67.7
255	358	6.79	67.6	378	5.56	69.4
256	357	6.8	68	470	7.01	69.7
257	350	6.6	68	499	7.62	69
258	320	5.97	68.3	460	6.94	69.2
259	305	5.75	68.5	441	6.73	68.7
260	292	5.43	69.1	418	6.2	69.5
261	304	5.69	68.8	423	6.5	68.7
262	307	5.79	69	440	6.63	68.9
263	352	6.65	68.3	378	5.73	69
264	334	6.32	68.5	405	5.9	70.4
265	308	5.9	68.1	357	5.27	70.3
266	312	5.91	68.4	348	5.07	70.7
267	285	5.43	67.6	402	6	70.2
268	318	5.93	68.2	348	5.21	69.8
269	285	5.35	68.4	369	5.44	70.3
270	266	4.97	69	361	5.34	70.2
271	269	4.96	69.2	339	4.96	70.5
272	245	4.54	70.1	344	4.98	71.2
273	254	4.75	69.7	358	5.18	71.6
274	257	4.81	69.7	344	5.04	71.5
275	229	4.36	69	302	4.54	70.3
276	227	4.34	68.7	279	4.18	69.6
277	209	3.85	68.9	230	3.36	69.8
278	208	3.94	68.3	279	4.14	69.9
279	230	4.13	69.3	269	3.89	70.3
280	208	3.82	68.8	316	4.62	70.7
281	234	4.32	69.1	284	4.26	69.6
282	224	4.11	68.8	286	4.11	70.5
283	196	3.68	68.5	266	3.94	69.9
284	185	3.38	68.7	206	3.13	69.3
285	197	3.68	68.4	218	3.19	70
286	186	3.5	68.4	231	3.48	69.3
287	159	3.06	67.4	217	3.33	68.3
288	153	2.86	67.9	231	3.35	70.1
289	95	1.74	68	134	1.81	71.8
290	118	2.51	67.2	139	1.86	72.3
291	118	2.54	66.7	133	1.99	71.1
292	106	2.2	67.5	94	1.32	71.2
293	89	1.95	67.6	118	1.71	71
294	108	2.06	68.6	107	1.54	70.5
295	88	1.77	68.8	100	1.45	70.1
296	105	2.28	67	85	1.15	71.9
297	80	1.77	66.9	94	1.41	69.9
298	89	1.71	67.9	116	1.74	69.9
299	86	1.86	67.5	104	1.42	70.3
300	65	1.2	68.4	100	1.49	69.4
301	74	1.58	68.8	83	1.2	71
302	74	1.54	68.8	95	1.38	70.8
303	72	1.46	69	65	1.02	71.1
304	55	1.2	68.8	84	1.24	70.2
305	65	1.23	69	95	1.48	69.5
306	71	1.57	67.9	64	1.06	70.2
307	54	1.06	69.4	64	0.97	70.6
308	55	1.26	67.5	65	0.94	70.5
309	65	1.29	69.1	55	0.8	70.6
310	60	1.19	68.9	63	0.9	70.2
311	65	1.34	68.6	70	1.09	70.7
312	50	1.03	69.2	50	0.74	71
313	44	0.93	68.3	55	1.04	69.6
314	61	1.28	68.1	52	0.92	69.7
315	45	0.95	68.8	45	0.87	69.5
316	57	1.22	68.3	46	0.73	69.8
317	53	1.27	67.3	60	1.08	69.6
318	59	1.16	68.5	61	0.91	70.6
319	57	1.18	68.8	42	0.77	70
320	58	1.2	68.7	48	0.74	71.3
321	47	1.04	67.7	46	0.7	70.1
322	55	1.32	66.5	59	0.94	70.9
323	52	1.19	66.8	50	0.71	70.4
324	42	1.13	67.1	55	0.95	69.3
325	38	0.84	68.1	51	0.93	70.6
326	56	1.19	67.9	50	0.85	70.5
327	50	0.97	68.4	45	0.63	69.5
328	66	1.38	68.3	58	0.99	69.7
329	53	1.19	67.4	59	1.46	67.7
330	47	1.1	67.4	53	1.07	68.1
331	59	1.46	66.1	58	1.11	69.4
332	52	1.11	66.8	58	1.37	67.6
333	58	1.31	67	86	1.38	70
334	94	1.85	68.8	52	0.75	70.4
335	88	1.66	69.8	94	2.25	64.7
336	62	1.42	67.8	71	1.17	67.4
337	79	1.69	67.8	74	1.25	69.3
338	85	1.87	66.1	97	1.54	70.6
339	99	1.99	67.5	68	1.27	70
340	112	2.16	69.1	81	1.4	71
341	117	2.35	68.2	80	1.23	72.2
342	119	2.47	67.8	102	1.7	72.7
343	142	2.74	68.7	121	1.86	71.6
344	172	3.4	68.7	124	1.85	72.7
345	182	3.48	70	148	2.14	73.6
346	209	3.87	71.2	165	2.26	75
347	179	3.46	70.3	153	2.22	75
348	174	3.33	70	204	3.07	75.3
349	171	3.29	69.8	189	2.81	74.1
350	183	3.57	69.4	196	2.76	74.7
351	202	3.83	70	181	2.63	74.3
352	192	3.77	69.1	224	3.38	73.1
353	247	4.81	69.2	269	3.76	74.4
354	261	5.08	68.9	242	3.52	74.7
355	309	5.59	71.2	305	4.54	73.4
356	332	6.06	71.8	327	4.65	74.6
357	341	6.3	71.9	386	5.7	73.3
358	357	6.5	72.4	425	6.23	73.3
359	339	6.19	72.2	452	6.55	73.2
360	355	6.74	71.1	426	6.28	73.3
361	299	5.51	72.6	412	6.1	71
362	339	6.32	72.8	416	6.43	68.4
363	387	7.11	73.5	443	6.53	68.9
364	434	8.12	73.2	554	8.83	66.1
365	431	8	73.2	564	8.54	66.5
366	434	8.3	71.9	563	8.72	66.1
367	475	8.59	73.2	643	10.16	65
368	554	10.33	72.9	647	11.1	62.2
369	618	11.92	71.4	767	14.81	57.4
370	606	11.68	70.5	739	16.11	52.2
371	621	11.68	71	758	18.4	47.4
372	634	12.7	69.1	686	19.26	42.3
373	642	12.1	80.1	729	15.86	44.6
374	642	12.18	80	694	20.92	40.1
375	691	14.27	80	695	21.08	37.7
376	633	15.69	75.7	688	22.35	35.7
377	624	15.72	73.3	695	24.27	33.2
378	627	15.89	72.1	708	20.74	34.2
379	637	16.14	71.1	637	26.88	29.9
380	636	17.21	68.5	606	28.51	26.9
381	628	17.25	67	647	27.07	26.1
382	626	15.78	68.8	666	27	25.8
383	647	16.57	69.3	685	25.69	26.6
384	666	18	67.5	689	23.66	29.1
385	655	17.88	64.6	591	18.53	31
386	667	17.09	65.2	615	25.51	28.3
387	633	16.26	65.3	486	35.56	22
388	661	18.37	63	595	27.89	22.2
389	662	17.94	62.7	593	21.83	25.3
390	627	17.98	60.9	663	25.73	26.4
391	588	21.49	53.6	678	24.45	27.5
392	515	14.28	57.2	665	26.83	26.8
393	618	16.82	59.5	636	23.16	27.8
394	664	17.15	62.4	579	20.29	28.5
395	668	17.31	63.7	650	22.84	29.3
396	597	16.06	63.2	615	24.96	28
397	598	15.22	62.8	630	28.05	25.7
398	623	17.1	60.4	600	26.68	25.1
399	616	15.5	61.7	531	22.77	24.7
400	577	14.2	63.1	602	24.12	25.4
401	582	14.26	64	607	24.17	25.9
402	583	14.91	63.1	618	24.69	25.7
403	574	14.7	62.7	602	25.83	25.1
404	534	10.86	70.5	617	23.04	26.9
405	514	10.06	75.9	622	21.89	28.3
406	519	9.88	78.8	601	16.35	32.9
407	533	10.57	79	515	8.21	48.4
408	517	10.41	78.2	623	10.77	53.5
409	463	9.35	73.4	643	12.34	53.1
410	447	8.71	71.6	599	10.95	54.4
411	482	9.48	71.2	584	9.71	57.8
412	494	9.45	71.7	588	9.27	61
413	495	9.77	70.5	593	9.72	61.5
414	487	9.59	70.4	589	9.95	60.8
415	516	10.1	70.4	595	10.28	59.8
416	492	9.8	70.1	567	8.81	62.3
417	495	9.77	70.2	556	8.45	64.5
418	443	8.36	71.7	453	6.83	65.9
419	511	10.55	69.2	597	10.58	61.6
420	403	7.96	69.8	570	9.62	60.8
421	468	9.38	66.3	563	8.67	63.5
422	495	9.74	65.1	570	9.2	63.2
423	476	9.52	64.3	510	8.01	63.8
424	482	9.49	64.1	586	9.09	64.8
425	501	9.92	63.8	594	9.33	65
426	449	9.17	63	578	8.73	66.2
427	490	9.45	63.9	551	8.56	65.5
428	483	9.51	63.9	523	7.89	66.5
429	373	7.23	64.4	558	8.52	66.5
430	489	9.69	64.1	573	8.96	65.9
431	517	10.37	63.4	522	8.04	66.4
432	493	10.12	62.7	483	7.22	67.1
433	418	7.91	64.5	483	7.11	68
434	492	9.96	63.6	487	7.38	67.5
435	466	9.41	63.3	558	8.65	66.7
436	412	7.94	64.3	533	8.28	66.3
437	469	8.97	65.1	561	8.67	65.8
438	496	9.54	65.4	524	8.19	65.6
439	482	9.53	64.8	557	8.6	66
440	491	9.68	64.6	575	9.12	64.8
441	503	9.71	64.9	584	9.02	65.3
442	433	8.35	65.3	540	8.35	65.5
443	493	9.55	65.1	581	8.81	66.2
444	431	8.39	65.3	534	8.21	66.1
445	451	9.09	63.9	578	9.18	65.1
446	497	10.86	60.9	527	8.12	65.4
447	471	9.38	62.6	576	9.05	65
448	515	10.08	63.3	514	7.85	65.8
449	517	10.1	64	477	6.99	66.9
450	542	10.62	64.1	458	6.79	68.4
451	485	9.66	63.5	543	8.48	66.5
452	472	9.04	64.6	520	8.22	65.3
453	474	9.36	64.1	517	7.7	66.9
454	501	9.56	64.8	445	6.42	68.7
455	475	9.41	64.4	454	6.71	68.5
456	494	9.52	64.7	482	7.42	67.4
457	462	9.14	64.3	435	6.86	65.7
458	454	8.91	64.1	411	6.58	64.6
459	505	9.91	64.3	431	8.06	59.5
460	483	9.22	65.1	433	9.33	54.6
461	494	9.59	65	460	16.09	42.7
462	514	10.1	64.6	442	19.44	35.7
463	512	9.75	65.1	430	8.87	42.6
464	532	10.72	63.8	402	7.87	47.4
465	580	11.5	63.7	385	6.32	54.4
466	634	13.03	62.3	438	7.39	57.2
467	552	10.92	63	438	8.49	55.1
468	568	10.95	63.7	326	5.61	57.6
469	509	10.11	63.5	385	5.74	62.6
470	536	10.36	64.2	373	5.33	67.2
471	593	11.88	63.4	379	5.5	68.4
472	586	11.4	63.8	404	5.9	68.9
473	571	11.63	62.6	363	5.26	69.6
474	580	11.42	62.9	375	5.54	69.1
475	590	11.52	63.5	399	5.98	68.7
476	579	11.49	63.2	371	5.34	69.8
477	612	12.3	62.8	371	5.36	70.2
478	575	11.51	62.7	363	5.42	68.6
479	595	13.28	59.2	359	5.19	69.5
480	550	12.63	56.8	379	5.72	68.7
481	609	13.29	57.1	402	5.96	68.1
482	597	12.21	59.2	374	5.34	69.1
483	549	10.59	61.8	373	5.64	67.9
484	554	10.6	63.6	416	6.31	67.3
485	570	11.46	62.9	416	5.98	68.3
486	604	11.96	63.2	404	5.88	68.7
487	588	11.54	63.6	386	5.61	68.7
488	551	10.6	64.4	372	5.12	70.5
489	558	10.58	65.2	425	6.1	69.9
490	569	11.05	64.8	414	6.04	69.2
491	589	11.49	64.4	414	6.08	69.1
492	453	9.02	63.8	422	6.05	69.8
493	567	11.2	66.8	411	5.73	71.1
494	556	11.06	68.2	438	6.47	69.9
495	586	11.6	69.1	447	6.47	70
496	465	9.18	69.4	450	6.61	69.6
497	564	11.23	69.5	468	6.79	69.6
498	595	11.33	71	482	7.35	68
499	553	11.06	69.9	480	6.95	69
500	533	10.22	70.9	459	6.7	69
501	566	10.81	71.3	418	5.96	69.9
502	578	11.2	71.2	374	5.48	69.8
503	551	10.8	70.7	469	6.6	70.6
504	565	11.49	69.5	424	6.17	70.1
505	580	11.66	68	403	5.91	70.1
506	590	14.19	61.7	444	6.64	69.4
507	603	13.11	61.6	389	5.65	69.8
508	584	11.37	65.1	420	6.18	70.2
509	547	10.53	67.2	403	5.59	71.7
510	503	9.72	68.2	382	5.47	71.6
511	555	11.12	67.4	416	6	71.1
512	515	9.43	70.3	431	6.16	71.4
513	496	9.47	70	433	6.55	70
514	495	9.17	70.9	489	7.35	69.1
515	523	9.76	71.3	442	6.14	71.6
516	487	8.88	72.2	485	7.24	69.9
517	461	8.54	72.1	470	6.5	72
518	467	8.81	71.5	467	6.71	71.6
519	456	8.75	70.6	491	7.15	71
520	461	8.84	70.1	492	7.29	69.9
521	443	8.4	70.3	483	7.4	68.3
522	456	9.09	68.6	529	8	67.9
523	455	8.95	68.3	484	6.98	69.5
524	441	8.3	69.6	440	6.34	70.3
525	408	7.47	71.3	474	6.91	70.2
526	366	6.79	71.5	450	6.46	70.9
527	404	7.53	71.6	386	5.71	69.9
528	384	7.41	70.7	469	6.76	70.4
529	411	7.95	69.8	440	6.51	68.4
530	379	6.91	71.5	469	6.92	67.7
531	334	6.16	71.7	477	7.06	67.2
532	394	7.57	70.8	492	7.8	64.7
533	385	7.38	70.2	436	6.47	65.5
534	359	6.77	70.5	502	7.42	66.2
535	390	7.27	71.2	470	7.01	66.1
536	346	6.49	71.3	460	6.78	66.6
537	387	7.37	70.7	459	6.96	65.8
538	389	7.24	71.1	500	7.9	64.1
539	367	7.07	70.5	451	6.5	66.1
540	368	7.12	69.6	453	6.42	67.7
541	399	7.41	70.7	438	6.71	69
542	352	6.69	70.6	436	6.11	72.9
543	350	6.68	70.2	459	6.68	73.1
544	367	6.88	70.7	436	6.23	74
545	331	6.45	69.3	471	6.89	73.6
546	265	5.3	67.9	462	7.09	72.1
547	363	6.72	69.8	455	6.43	73.9
548	325	5.84	72	473	7.03	72.8
549	333	6.15	71.9	438	6.33	73.7
550	373	6.88	71.9	459	7.05	72
551	327	6.18	71	418	6.12	72.5
552	334	6.33	70.9	418	6.01	73.5
553	337	6.53	71.2	423	6.13	72.2
554	293	5.25	73.8	351	5.01	72.1
555	316	5.81	74.5	410	5.88	72.1
556	326	6.23	73.7	390	5.56	72
557	280	5.05	74.6	378	5.54	71.3
558	229	4.22	74.5	331	5.04	69.7
559	372	7.09	73.6	323	4.63	70.5
560	314	5.78	74.4	331	4.83	70.6
561	273	5.07	74.4	360	5.07	71.6
562	256	4.59	75.5	338	4.78	71.9
563	218	4.29	72.9	262	3.72	71.8
564	239	4.76	71.6	274	3.74	73.6
565	200	3.73	74.1	249	3.61	72
566	202	3.78	74.3	298	4.23	71.7
567	198	3.77	73.8	239	3.33	71.4
568	220	3.85	75.2	285	4.11	71.5
569	172	3.24	74.5	230	3.16	71.6
570	192	3.71	73.5	246	3.38	72.4
571	165	3.11	74	216	3.02	72.6
572	164	3.2	73.4	234	3.21	73
573	175	3.41	72.9	191	2.61	73.2
574	151	2.84	73.1	194	2.6	74
575	148	2.76	73.8	149	1.94	73.6
576	141	2.61	73.6	149	2.18	72.4
577	106	2.04	68.9	156	2.28	71.3
578	131	2.41	72	155	2.1	72.1
579	111	2.11	72.8	126	1.64	72.8
580	113	2.52	71.3	118	1.68	71.9
581	109	2.14	71.6	147	2.03	71.9
582	99	1.97	73	116	1.69	70.9
583	76	1.6	71.1	111	1.58	70.9
584	93	2.04	69.6	97	1.49	71
585	93	1.82	71.9	103	1.42	71.2
586	75	1.58	70	90	1.3	71.1
587	83	1.65	70.6	91	1.39	68.8
588	57	1.3	68	108	1.65	69.9
589	60	1.2	69.4	72	1.15	69.2
590	73	1.49	70	87	1.29	70.4
591	57	1.31	68.4	80	1.46	67.3
592	55	1.18	69.2	89	1.31	69.4
593	52	1.15	68.8	74	1.14	70.1
594	62	1.39	68.6	71	1.02	70.1
595	64	1.33	69.6	72	1.11	69.9
596	51	0.98	69.1	80	1.15	71
597	57	1.15	69.2	74	1.14	70.4
598	70	1.49	70	71	1.09	70.5
599	64	1.48	68.6	71	0.98	71.1
600	53	1.03	69.7	65	0.98	70.6
601	62	1.42	67.8	55	0.83	70.6
602	66	1.22	69.8	62	1.1	70.6
603	63	1.27	69.9	51	0.83	70.1
604	53	1.04	69.4	59	0.79	70.6
605	50	1.12	68.6	55	0.88	69.8
606	60	1.4	67.6	59	0.91	71.1
607	63	1.47	67.4	52	0.76	70.6
608	61	1.23	68.8	55	0.86	71.5
609	44	1.07	67.3	66	0.98	70.6
610	52	1.09	68.2	52	1.1	69.2
611	57	1.28	67.7	46	0.65	69.1
612	48	1.07	68.2	60	0.87	70.8
613	50	1.12	67.1	55	0.89	70.2
614	51	1.29	65.7	59	1.04	69.8
615	52	1.3	66.2	51	0.84	70
616	52	1.05	66.9	58	1.2	69.1
617	77	1.84	66.8	64	1.19	69
618	82	1.67	68.4	55	0.81	70
619	58	1.23	67.5	59	0.95	70.7
620	58	1.2	68.3	55	0.77	71.2
621	93	2.01	67.4	71	1.07	71.9
622	66	1.57	65.7	83	1.34	70.5
623	67	1.29	67.7	82	1.14	71.3
624	83	1.65	69.6	76	1.26	70
625	72	1.95	65.3	72	1.18	70.6
626	89	2.12	63.8	81	1.34	70.8
627	103	2.06	65.9	81	1.22	70.4
628	92	1.77	67.4	74	1.08	71.7
629	119	2.28	69	93	1.46	71.5
630	118	2.26	69.5	112	1.94	69.9
631	146	2.87	69.6	119	1.76	72.1
632	168	3.35	68.9	134	2.11	71.2
633	168	3.26	69.8	155	2.3	73.3
634	195	3.68	70.4	140	2.07	73.6
635	169	3.24	70.3	190	2.72	74.6
636	172	3.37	69.8	166	2.63	72
637	173	3.35	69.8	177	2.65	73.9
638	166	3.22	68.9	210	3.06	73.2
639	236	4.8	67.9	194	2.91	73.7
640	191	3.7	68.9	202	3.19	72.3
641	242	4.66	69.6	263	3.8	74.1
642	241	4.35	70.8	287	4.19	74.6
643	312	5.78	70.7	300	4.34	75
644	297	5.46	71.1	329	4.78	75.2
645	347	6.52	70.4	383	5.88	73.8
646	375	6.65	72	403	6.02	73.4
647	331	6.03	72	435	6.31	74.4
648	326	5.94	72.1	429	6.17	74.4
649	357	6.73	71.5	396	5.9	72
650	344	6.49	71.2	409	6.13	70.9
651	375	7.36	69.8	478	6.89	71.5
652	393	7.37	70.4	516	8.22	68.7
653	383	7.06	71.4	573	8.89	67.6
654	432	8.07	71.5	627	9.95	66.5
655	478	9.02	70.8	564	8.68	67.1
656	499	9.33	71	677	10.83	65.9
657	517	9.85	70.2	638	11.33	62.1
658	541	10.18	70.2	663	10.57	63.8
659	582	10.52	71.6	750	14.03	59.5
660	595	11.37	70.3	771	14.11	58.3
661	586	10.92	72.1	697	11.93	59.4
662	615	11.45	72.9	742	13.16	59
663	624	12.27	71.5	730	21.52	48
664	656	13.05	70.2	686	20.84	41.5
665	651	14.36	66.1	690	21.12	38.6
666	639	12.86	67.1	687	21.63	36.6
667	679	13.67	67.7	666	24.56	33.5
668	648	12.85	68.5	695	20.38	34.9
669	677	13.84	67.7	686	22.01	33.8
670	682	14.48	66.2	609	20.3	33.5
671	685	14.57	65.4	738	22.3	34.3
672	598	11.44	68.5	675	22.34	33.5
673	642	12.93	68.3	670	24.12	32.2
674	597	11.63	69.4	585	30.58	27.1
675	584	15.57	60.4	653	23.88	28.2
676	631	17.24	55.3	666	25.58	27.8
677	606	15.96	53.8	675	26.16	27.7
678	543	20.04	45.9	646	25.28	27.4
679	431	35.43	31.4	617	25.29	27.6
680	530	25.94	30.2	617	23.91	27.6
681	499	31.82	26	620	26.11	26.7
682	492	25.7	26.3	665	21.83	29.6
683	519	27.3	26.2	629	23.47	29.8
684	553	25.31	28.2	629	24.96	28.3
685	552	22.49	31.1	667	25.17	28.1
686	571	26.63	30.5	615	24.51	27.7
687	584	16.09	40.2	640	23.45	28.2
688	591	15.24	46.8	595	25.62	26.8
689	482	12.44	50.2	535	22.02	26.3
690	296	8.1	50.2	595	26.03	25.4
691	594	15.08	52.3	601	23.25	26.3
692	571	14.09	54	595	22.95	27
693	320	6.32	61.8	675	21.88	30.1
694	273	5.39	65.9	643	21.98	30.8
695	501	9.56	69	626	20.1	32.3
696	499	9.4	70.8	601	14.91	37.6
697	380	7.33	71.1	568	13.85	40.5
698	202	3.82	71.8	574	14.49	41.5
699	489	9.63	71.1	586	18.13	38.5
700	525	10.41	70.5	624	16.39	39.1
701	517	10.13	70.3	608	15.85	39.6
702	441	7.91	73.3	598	12.11	45.6
703	524	9.81	73.3	514	10.94	47.6
704	551	11.18	70.8	595	9.42	56.7
705	508	10.07	70.3	609	9.59	61.5
706	484	9.98	68.8	596	14.34	52.6
707	508	9.86	69.9	548	22.46	40.5
708	477	9.64	69.1	499	20.46	34.4
709	431	8.21	70.2	505	17.42	33.2
710	500	9.87	69.9	546	24.97	29.9
711	507	10.32	69	566	23.21	29
712	462	9.15	69.1	576	19.76	30.3
713	514	10.07	69.4	532	9.97	42.4
714	488	9.92	68.7	567	10.59	49
715	489	9.63	69.5	551	16.72	42.7
716	598	12.63	67.3	553	12.8	43.8
717	495	10	67.6	534	8.73	53.8
718	523	10.15	69.1	540	8.36	60.4
719	483	9.38	69.8	550	8.37	64.5
720	495	9.6	70.4	564	8.53	66.8
721	485	9.56	69.8	571	8.82	67.1
722	490	9.45	70.1	545	8.58	66.9
723	500	9.55	70.7	621	9.78	66.6
724	518	10.49	69.2	582	9.04	66.9
725	475	9.33	69.2	542	8.41	66.8
726	516	10.44	68.5	619	9.65	67
727	463	8.76	70.2	617	9.75	66.3
728	513	10.2	69.4	634	9.87	66.7
729	525	9.87	71.1	597	9.02	67.6
730	464	9.44	69.3	594	9.2	67.8
731	490	9.41	70.2	596	9.24	67.4
732	516	10.34	69.1	627	9.66	67.3
733	471	9.23	66.9	538	8.41	67.2
734	514	10.16	65.6	655	10.52	66.1
735	511	9.79	65.9	543	7.95	68.8
736	532	10.31	65.4	561	8.33	69.5
737	508	9.9	64.8	576	8.78	69.1
738	531	10.16	65.3	548	8.2	69.2
739	530	10.22	65.1	596	9.05	69
740	575	11.22	65	577	9.12	67.5
741	529	10.19	65	565	8.15	69.8
742	587	11.56	64.5	596	9.15	68.9
743	530	10.63	63.7	581	8.45	70.3
744	457	8.51	65.7	617	10.03	67.1
745	489	9.36	65.8	610	9.4	66.7
746	545	10.61	65.3	566	9.02	66.1
747	554	10.65	65.1	649	10.04	66.2
748	519	10.28	64.5	564	8.87	65.8
749	552	10.82	64.3	608	9.82	65.1
750	589	11.35	64.7	565	8.95	65.2
751	510	9.03	67.7	490	8.17	64
752	630	12.57	65.1	465	6.73	68
753	568	11.06	65.7	330	28.82	17.7
754	560	10.28	68.4	324	27	19.5
755	559	10.91	66.4	489	7.38	68.5
756	532	10.17	65.9	428	6.35	69.3
757	510	9.61	66.2	373	5.19	71.4
758	554	10.69	65.6	375	5.54	70.7
759	567	11.11	64.9	432	6.53	69.7
760	537	10.66	63.9	425	6.09	70.9
761	612	12.47	62.7	441	6.87	68.6
762	574	11.57	62.3	395	5.73	70.3
763	564	11.2	62.6	414	5.91	71.2
764	635	12.83	62.3	444	6.7	69.9
765	586	11.71	62.3	413	9.45	59
766	622	12.8	61.7	366	5.63	63.3
767	630	12.62	62.1	402	5.94	66.6
768	620	11.96	63.8	410	7.17	64.4
769	552	14.6	53.3	287	34.88	11
770	575	11.24	63.8	409	6.19	68.8
771	551	10.66	64.2	382	5.78	68.7
772	563	10.9	64.4	417	8.62	60.6
773	595	11.51	64.6	340	6.57	58.4
774	550	10.32	65.8	388	7.85	58.6
775	575	11.33	64.8	400	6.78	60.4
776	581	11.16	65	420	13.44	54.8
777	571	10.95	65	437	7.45	58.2
778	583	11.25	65.1	394	6.19	61.9
779	547	10.14	66.3	411	6.15	66.1
780	590	11.54	65	454	9.9	61.2
781	582	11.15	65.2	355	6.13	60.5
782	585	11.11	65.6	432	6.34	65.3
783	591	11.32	65.6	449	7.35	66.1
784	597	16.34	69.9	430	5.77	73.6
785	573	11.33	63.6	379	7.19	64.8
786	460	8.55	65.9	430	6.42	66.6
787	521	9.8	66.9	321	22.86	30.3
788	548	10.71	66.8	450	6.38	72.7
789	556	10.65	65.5	410	6.05	71.7
790	587	11.33	65.2	428	6.78	68.5
791	571	11.26	64.3	422	6.24	69.2
792	568	11.28	63.8	416	6.09	70.2
793	591	11.71	63.6	421	6.33	68.6
794	573	11.73	62.3	443	6.62	68.4
795	572	14.18	56.6	434	6.3	69
796	609	13.93	55.5	462	7	68.3
797	507	9.89	67.1	360	16.08	50.6
798	509	9.74	67.1	381	17.03	52.4
799	555	11.24	61.9	468	6.97	68.7
800	573	11.01	63.2	438	6.14	70.4
801	535	10.19	64.5	474	7.15	68.7
802	518	9.86	65.1	476	7.2	68.4
803	508	9.43	66.3	394	5.61	69.7
804	497	9.44	66.2	378	5.21	71.1
805	507	9.62	66	379	5.22	72.1
806	469	9.26	66.6	373	14.36	51.1
807	490	9.36	67.2	395	15.55	49.7
808	520	9.79	66.2	525	8.11	71
809	450	8.44	66.7	488	7.48	65.1
810	447	8.58	66	464	6.71	67.2
811	448	8.69	65.4	510	7.72	66.5
812	423	7.7	67.2	487	6.99	68
813	410	7.55	67.6	540	7.98	68.5
814	410	7.98	66.9	404	21.14	36.2
815	440	7.84	70.1	467	7.33	63.5
816	380	7.12	68.7	459	6.86	65.2
817	365	7	67.6	465	6.97	65.9
818	368	7.12	66.7	464	7.8	62.6
819	393	7.62	66.6	422	7.42	60
820	415	7.89	67	386	5.98	62.1
821	379	7.15	67	484	7.57	63.2
822	420	8.12	66.7	426	6.56	63.9
823	403	7.48	67.8	421	6.15	66.2
824	369	7.11	67	430	6.3	67.1
825	345	6.53	67.3	395	5.73	68
826	367	7.01	67.3	502	7.67	66.7
827	326	6.01	68.1	416	6.04	67.6
828	427	8.4	66.5	441	6.41	68.5
829	343	6.66	66.4	454	6.67	71
830	266	7.7	68.7	454	7.47	70.8
831	380	7.38	67.5	554	8.64	71
832	353	6.9	66.7	442	6.75	70.9
833	350	6.69	67.2	491	7.86	69.1
834	332	6.31	67.6	496	7.38	70.8
835	325	6.08	68.5	473	7.07	71.7
836	336	6.26	68.8	485	7.1	72.6
837	288	5.41	68.9	475	7.26	71.8
838	287	5.62	67.4	396	6.22	70.7
839	293	5.35	69.2	450	6.66	71.5
840	194	3.78	68	381	5.66	72.1
841	387	7.46	67.5	330	4.73	73.4
842	376	7.17	67.2	426	6.4	72.1
843	368	6.83	68.1	422	6.03	73.2
844	293	5.39	68.8	429	6.1	73.9
845	315	5.82	69.2	433	6.34	73.4
846	335	6.46	68	427	6.19	73.5
847	317	6.09	67.9	367	5.4	72.8
848	310	5.64	70.2	347	5.2	72.3
849	340	6.61	68.2	409	6.71	70.9
850	279	4.91	70.2	412	6.05	72.6
851	269	4.81	70.8	407	5.76	74.1
852	266	5.02	69.6	329	4.82	73
853	250	4.66	68.9	370	5.31	71.9
854	304	5.52	69.4	328	4.61	71.9
855	246	4.41	70	302	4.1	73
856	250	4.64	69.4	306	4.25	72.9
857	269	5.07	69	295	4.12	72.5
858	233	4.21	69.6	320	4.29	74
859	217	4.09	68.7	344	4.71	74
860	229	4.29	68.1	232	3.18	73.4
861	247	4.45	69.4	283	3.87	73.7
862	272	5.23	68.2	276	3.98	71.8
863	240	4.91	67.8	253	3.79	69.8
864	160	3.04	64.9	283	3.85	72.2
865	190	3.53	69.1	215	3.3	70.6
866	181	3.34	68.9	212	3.26	70.7
867	171	3.42	67.4	220	2.99	71.6
868	194	3.63	67.4	179	2.4	72.6
869	172	3.21	67.9	189	2.68	71.1
870	176	3.45	67.3	183	2.76	69
871	127	2.38	67.6	160	2.39	69.1
872	152	2.96	67.2	152	2.06	70.7
873	156	3.04	67.1	155	2.24	70.6
874	141	2.7	67.9	133	1.88	70.8
875	140	2.63	67.8	155	2.18	70.8
876	138	2.6	67.4	138	1.89	70.9
877	123	2.39	67.8	92	1.27	71.2
878	85	1.77	67	127	2.22	65.4
879	122	2.3	67.4	132	1.74	70.4
880	104	1.98	68.4	118	1.81	69.9
881	107	1.93	68.4	122	1.77	71.2
882	87	1.65	67.7	123	1.67	71.3
883	120	2.29	68	85	1.09	71.2
884	94	1.97	67	136	1.8	72.3
885	103	1.88	67.7	97	1.33	72.2
886	128	2.42	68.1	101	1.42	71.8
887	107	1.98	68.2	96	1.29	71.9
888	98	1.87	67.7	109	1.5	70.9
889	92	1.64	69	100	1.41	70.9
890	115	2.01	70.1	107	1.45	69.7
891	103	1.79	69.6	88	1.15	70.4
892	116	2.04	70.2	109	1.53	70.5
893	103	1.81	70.6	94	1.18	71.5
894	117	2.84	66.8	70	1.32	71
895	111	2.18	67.8	79	1.25	70.1
896	95	1.8	67.8	93	1.31	71.3
897	103	2.12	66.7	96	1.39	70.5
898	93	1.73	68	88	1.3	70.6
899	77	1.46	67.8	84	1.25	70.4
900	99	2.02	67.2	69	0.97	70.6
901	85	1.64	66.9	66	1.2	69.4
902	82	1.77	66.6	74	1.11	69.6
903	95	1.73	68.1	67	0.95	70
904	86	1.74	67.9	78	1.26	70
905	86	1.74	66.8	70	0.95	71
906	64	1.25	67.5	75	1.04	70.8
907	59	1.32	65.7	74	1.02	71.2
908	84	1.69	66.9	90	1.28	72.2
909	78	1.63	66.4	75	1.09	70.6
910	100	2.25	64.5	84	1.15	70.9
911	90	1.64	66.7	80	1.67	70.1
912	100	2.11	66.8	65	1.08	70.3
913	90	1.55	69.2	80	1.65	71.1
914	71	1.43	68.5	75	1.21	70.2
915	86	1.61	68.8	62	0.91	70.4
916	83	1.7	67.2	81	1.28	70.7
917	96	1.9	68.1	92	1.4	70.1
918	106	2.06	67.8	83	1.12	71.4
919	115	2.13	69.1	74	1.01	71.7
920	124	2.28	69	108	1.56	71.8
921	128	2.52	68.4	99	1.81	66.9
922	156	3.05	67.6	106	1.56	69.1
923	125	2.57	66.1	111	1.46	71.4
924	111	2.16	66.7	120	1.78	70.9
925	126	2.29	67.4	118	1.68	71.8
926	117	29.91	47.2	80	1.34	68.4
927	147	2.99	70.2	212	3.75	64.5
928	132	7.14	68.8	135	1.97	72.7
929	153	2.82	68.5	140	1.91	72.4
930	142	2.66	68.1	133	1.96	71.5
931	177	3.27	68.2	152	2.17	72.4
932	177	3.22	69.4	193	2.6	74
933	186	3.5	68.4	227	3.39	72.2
934	160	2.66	70.6	253	3.72	71.2
935	182	3.58	68.3	208	2.91	72.9
936	161	3.11	67.4	212	3.05	72.1
937	126	2.28	68	219	3.07	72.6
938	152	2.95	67.3	192	2.79	71.2
939	198	3.9	66.4	215	2.92	73
940	157	3.02	67	236	3.25	73.9
941	168	3.24	66.4	255	3.62	72.9
942	183	3.49	66.7	250	3.55	72.5
943	201	3.81	66.6	327	4.56	72.6
944	203	3.86	66.8	341	4.66	73.8
945	226	4.09	67.9	390	5.51	72.7
946	274	5.13	67.3	370	5.32	71.9
947	230	4.22	68.1	361	5.18	71.1
948	214	3.9	68.4	328	4.47	73
949	224	3.98	69.4	315	4.45	71.9
950	210	3.85	69.3	280	3.98	71.1
951	258	4.66	69.6	340	4.62	72.8
952	310	6	65.7	377	5.07	73.6
953	251	4.85	65.5	381	5.35	72.7
954	247	4.5	67.3	399	5.71	71.2
955	268	4.85	68.2	411	5.82	71.3
956	322	6	67.6	453	6.7	69.8
957	290	5.21	68.5	497	7.33	69.3
958	279	5.27	67.6	484	6.76	70.3
959	278	5.15	67.5	488	7.47	68.3
960	270	5	67.5	422	6.28	67.7
961	279	5.08	68	443	6.73	66.9
962	301	5.49	68.2	454	6.62	67.6
963	304	5.78	67.1	502	7.42	67.4
964	321	6.12	66.6	438	6.3	68.2
965	320	5.87	66.9	596	9.73	64.6
966	277	5.07	67.5	548	8.22	65.2
967	404	7.62	66.9	554	8.18	66.6
968	383	6.84	68.1	604	9.03	66.4
969	290	5.06	69.4	570	8.12	68.4
970	331	6.13	68.4	622	9.27	67.5
971	365	6.6	68.4	587	8.87	66.4
972	353	6.61	67.5	561	8.12	67.6
973	397	7.51	67.7	475	6.89	68
974	342	6.09	69.5	513	7.38	68.6
975	347	6.29	69.8	551	7.83	69.6
976	401	7.43	69.4	598	8.88	68
977	449	8.39	68.7	678	11.1	64.3
978	415	7.53	69.3	562	8.8	63.9
979	416	7.36	70.4	591	8.73	65.5
980	434	8.11	69.2	630	9.32	66.3
981	503	9.22	69.5	661	10.3	65.1
982	435	8.03	69	642	9.7	65.3
983	433	8.42	67.2	692	10.63	65
984	418	7.79	67.8	621	9.6	64.7
985	451	8.35	68.9	619	9.37	65.2
986	444	8.03	69.7	545	7.78	67.2
987	480	8.93	69.7	543	18.41	35.4
988	471	8.83	69.4	716	11.42	61.8
989	449	8.09	70.4	640	9.78	63.5
990	447	8.1	70.5	676	10.65	63.2
991	521	9.54	70.3	662	10.63	62.5
992	467	8.39	71	643	10.63	61.1
993	433	8	70.3	610	10.46	59.4
994	455	8.2	70.8	623	9.95	60.8
995	446	8.06	70.8	585	9.26	61.7
996	450	8.05	71.5	626	10.34	60.8
997	465	8.38	71.7	608	9.29	62.9
998	408	7.35	72	598	9.54	62.5
999	450	7.99	72.5	612	10.25	61
1000	449	8.17	71.8	630	12.45	55.7
1001	486	9.14	70.3	601	10.26	57.1
1002	452	8.86	68.7	638	9.81	60.9
1003	471	8.69	69.3	665	10.54	61.7
1004	231	4.3	69.6	526	19.23	34.3
1005	227	4.44	69.7	553	18.92	35
1006	457	8.07	73.3	577	18.13	32.4
1007	456	8.34	72.2	621	18.22	33.5
1008	423	7.64	72	609	18.99	32.6
1009	451	8.38	70.7	492	9.73	41.3
1010	423	7.62	71	588	9.15	52.6
1011	500	9.26	70.6	545	8.1	59.6
1012	467	8.47	70.9	577	8.8	62.5
1013	450	8.21	71.2	557	7.86	66.3
1014	506	9.1	71.7	575	8.4	67
1015	449	8.27	70.6	582	9.14	65.3
1016	449	8.28	70.3	573	8.49	66
1017	495	9.16	70	543	7.88	67.2
1018	427	7.67	70.9	672	10.08	66.7
1019	446	8.04	71.1	657	11.13	62.7
1020	560	10.31	70.6	489	7.7	71
1021	202	3.72	70.2	620	8.89	69.8
1022	468	8.61	70.1	581	8.53	68.6
1023	411	7.48	70.4	583	8.77	67.5
1024	473	8.4	71.2	552	7.79	69.1
1025	440	7.91	71.4	558	8.05	68.8
1026	434	7.76	71.7	603	9.72	65.1
1027	424	7.66	71.7	564	8.38	65.9
1028	458	8.2	71.7	609	9.36	65.3
1029	425	7.62	71.9	557	8.84	63.7
1030	409	7.45	71.2	523	7.93	64.6
1031	481	9.19	69.5	578	8.36	66.5
1032	339	6.06	70.7	596	8.92	66.4
1033	454	8.27	70.7	607	9.75	63.8
1034	555	10.57	68.9	580	9.18	63.8
1035	555	10.57	69.2	610	8.65	66.8
1036	513	9.57	69.2	680	11.2	63.1
1037	447	8.24	69.5	623	9.42	64.5
1038	477	8.59	70.1	629	9.44	65.2
1039	458	8.17	71	620	9.3	65.8
1040	456	8.23	71	560	8.26	66.4
1041	443	7.84	71.8	550	8.2	66.6
1042	457	8.09	72.1	553	8.24	66.5
1043	422	7.55	71.8	519	7.71	66.7
1044	455	8.24	71.4	559	8.37	66.4
1045	390	7.02	71.3	521	7.49	67.7
1046	473	8.52	71.1	512	7.24	69.2
1047	457	8.28	71.1	478	6.65	70.2
1048	486	8.98	70.1	550	7.73	70.2
1049	489	8.71	70.8	530	7.63	69.6
1050	457	8	72	475	6.9	68.8
1051	473	9.01	69.4	531	7.59	68.9
1052	474	8.78	69.1	660	9.53	68.8
1053	397	7.13	70	550	7.86	69.2
1054	397	7.13	69.6	380	25.43	22.1
1055	397	7.13	69.5	350	29.73	18.6
1056	453	8.45	69	430	6.45	66.5
1057	496	9.18	69.5	468	6.62	68.5
1058	455	8.03	71.4	422	6.07	68.8
1059	491	8.83	71.5	470	6.82	68.4
1060	508	9.16	71.4	494	7.25	67.9
1061	480	8.74	71.3	464	6.72	68.2
1062	453	8.1	71.7	473	6.61	69.6
1063	501	9.22	70.8	471	6.98	68.4
1064	518	9.49	70.5	368	5.13	69.6
1065	546	10.13	69.9	460	6.76	68.7
1066	543	9.79	70.8	386	5.97	66.3
1067	484	9.07	69.8	476	7.24	65.8
1068	484	9.07	69.3	510	8.05	64.7
1069	484	9.07	69.6	348	31.35	15.8
1070	471	8.53	70.5	474	6.96	67.4
1071	499	9.06	70.4	391	5.74	67.5
1072	478	8.67	70.6	479	7.19	66.8
1073	549	10.51	68.6	445	6.51	67.1
1074	547	10.68	67.2	434	6.55	66.4
1075	468	8.65	68.1	394	6.75	61.8
1076	485	8.62	70	440	8.66	55.9
1077	475	8.72	69.9	431	8.87	52.9
1078	500	9.22	69.8	448	8.1	54.5
1079	522	9.5	70	421	6.6	58.8
1080	455	8.25	70.4	356	6.08	58.5
1081	456	8.4	70.4	431	6.56	61.6
1082	432	7.73	71.3	408	5.91	64.9
1083	395	7.08	71.5	423	5.99	67.8
1084	466	8.41	71.8	430	6.62	65.6
1085	466	8.41	69.6	351	22.55	28.5
1086	466	8.41	69.5	354	21.76	30.4
1087	426	7.86	70	406	5.75	69.8
1088	432	8.04	69.7	408	5.64	70.6
1089	416	7.79	69.5	407	5.88	69.5
1090	444	8.09	70.2	444	6.18	70.3
1091	346	6.24	70.9	393	5.5	70.5
1092	361	6.66	70.4	441	6.49	68.8
1093	378	6.83	71.7	438	6.08	69.8
1094	372	6.9	71.1	465	6.49	70.3
1095	353	6.47	71.7	435	6.04	70.7
1096	379	7.11	70.8	473	6.35	72.1
1097	378	6.83	71.4	482	7.01	69.7
1098	383	7.01	71.2	431	5.92	70.8
1099	394	7.07	71.8	460	6.53	70.2
1100	386	7.06	71.5	425	5.94	70.2
1101	354	6.62	70.9	402	5.46	71.1
1102	372	6.86	71	420	6.03	70
1103	332	6.28	69.9	424	6.11	69
1104	331	6.09	70.3	445	6.52	67.9
1105	390	7.12	71	290	4.21	68.5
1106	400	7.6	70.3	411	6.01	67.7
1107	381	7.22	70.1	515	7.27	68.5
1108	323	5.97	70.1	377	5.3	68.8
1109	323	5.97	69.2	360	5.2	68.3
1110	323	5.97	69.1	350	5.61	68.2
1111	381	7.28	68.9	408	5.99	66.6
1112	317	6	69.2	430	6.26	67.1
1113	377	7.16	69.2	405	5.88	67.4
1114	365	6.78	69.7	432	6.52	66.2
1115	312	5.76	70.3	422	6.15	66.6
1116	331	5.97	71.5	425	6.32	66.1
1117	332	6.3	69.8	389	5.7	68.8
1118	363	6.8	69.6	441	6.39	70.7
1119	353	6.67	69	451	6.72	70.5
1120	351	6.7	68.6	471	7.26	69.4
1121	327	6.33	67.8	453	6.67	70.1
1122	341	6.27	68.9	442	6.36	71.6
1123	345	6.35	69.7	510	7.86	71.2
1124	583	33.44	53.7	350	4.66	73.7
1125	310	5.72	70.4	515	7.37	73.7
1126	310	5.72	69.4	430	7.17	70
1127	310	5.72	69.8	421	7	69.9
1128	284	5.26	70	469	7.15	68.8
1129	301	5.37	70.9	433	6.26	70.9
1130	342	6.35	70.1	438	6.48	71.2
1131	364	6.77	69.6	466	6.84	71.6
1132	350	6.59	68.8	467	6.97	71
1133	343	6.39	68.6	460	7.07	69.6
1134	349	6.38	69.6	464	6.86	70.8
1135	330	6.26	68.5	487	7.57	69.1
1136	370	6.88	68.8	538	8.52	67.9
1137	389	7.25	68.6	456	6.54	70.7
1138	315	5.68	69.7	458	6.56	72.4
1139	322	5.88	69.9	470	6.76	72.8
1140	297	5.61	69	416	5.82	74
1141	258	4.65	69.4	344	4.66	74.4
1142	263	4.89	68.8	365	5.34	72.3
1143	230	4.07	70.1	360	4.95	73.4
1144	230	4.07	69.6	327	5.29	69.9
1145	270	4.76	71	428	6.2	70.8
1146	259	4.71	70.1	326	4.54	71.9
1147	245	4.41	70	321	4.38	73.7
1148	251	4.55	69.8	300	4.09	73.9
1149	223	4	69.9	299	4.07	74.5
1150	225	4.06	69.8	322	4.47	74
1151	213	3.92	69.2	261	3.63	74
1152	214	3.8	70.2	292	3.98	74.3
1153	95	1.8	68.6	172	3.19	64.2
1154	84	1.82	67.3	165	3.03	64.3
1155	85	1.62	68.2	136	2.46	64.3
1156	87	1.75	68.6	151	2.89	63.9
1157	73	1.56	67.9	153	2.96	64.1
1158	65	1.41	66.2	134	2.9	64
1159	62	1.42	66	130	2.57	62.7
1160	62	1.34	66.5	136	3.11	62.6
1161	60	1.32	66.7	130	2.85	63.2
1162	72	1.64	66.4	101	2.23	63.1
1163	48	0.96	67	126	2.9	63.8
1164	60	1.16	67.8	98	2.35	63.1
1165	35	0.73	66.6	95	1.93	63.8
1166	50	1.02	67.9	105	2.91	63.7
1167	44	1.01	67.1	115	2.7	63.7
1168	38	0.8	67.2	112	2.52	63.9
1169	44	0.95	67.3	101	2.48	63.6
1170	45	0.92	67.8	112	2.35	64.1
1171	40	0.87	66.4	84	2.38	63.4
1172	42	0.88	67.7	89	2.09	63.2
1173	34	0.67	66.6	88	2.29	63.3
1174	51	1.17	68	112	2.6	63
1175	46	0.89	68.1	104	2.5	62.9
1176	40	0.93	67	80	2.04	62.9
1177	35	0.75	67.8	104	2.22	63.9
1178	45	1.03	67.5	91	1.97	63.2
1179	46	1.05	67.1	80	1.75	63.4
1180	35	0.72	67.9	80	1.83	63.6
1181	42	0.94	68.3	88	1.94	63.7
1182	30	0.62	67.1	104	2.09	63.9
1183	33	0.97	66.1	80	1.97	63.6
1184	43	1.03	67.8	69	2.09	63.1
1185	45	1.11	66.4	71	1.85	63.4
1186	42	0.92	67.4	88	2.22	63.5
1187	44	0.96	67.6	88	2.16	63.4
1188	54	1.07	68.4	69	1.83	63.4
1189	27	0.76	66.1	101	2.46	63.4
1190	35	0.89	66.6	74	1.77	63.5
1191	41	1.04	67.1	104	2.43	63.8
1192	49	1.17	67.7	91	2.67	61.3
1193	52	1.25	66.2	104	2.58	62.5
1194	51	1.14	66.3	101	2.33	63.1
1195	58	1.17	68.5	95	2.37	63.3
1196	61	1.31	68.2	95	2.38	62.9
1197	67	1.42	68.2	88	2.15	63.3
1198	62	1.26	68.5	134	3.08	64.2
1199	79	1.83	67	126	3.18	64.4
1200	75	1.31	69	123	2.26	64.5
1201	60	1.06	71	139	2.54	65.4
1202	92	1.71	70.1	108	2.31	63
1203	99	1.88	69.4	130	2.96	63.8
1204	110	2.18	69.1	130	2.77	64
1205	91	1.93	67.5	126	3.15	63.8
1206	120	2.5	68.1	139	2.86	63.9
1207	133	2.54	68.9	167	3.34	64
1208	159	3.07	69.1	151	2.98	63.8
1209	162	3.08	69.2	172	3.37	63.4
1210	182	3.36	70.3	165	3.4	64.6
1211	176	3.31	70.5	189	4.01	64.6
1212	149	2.77	70.4	186	4.28	64.6
1213	149	2.84	70	186	3.48	64.9
1214	214	3.95	70.4	172	3.3	63.6
1215	206	3.68	71.3	220	4.54	64.9
1216	254	4.67	71.1	220	3.82	66.3
1217	230	4.43	69.8	301	5.37	67.3
1218	270	5.12	69.5	280	5.2	67
1219	311	5.67	70.6	310	5.93	65.2
1220	304	5.62	70.4	350	6.69	65.3
1221	363	6.83	69.8	374	6.57	66.8
1222	369	6.79	69.9	378	6.65	65.6
1223	353	6.48	70	399	7.35	64.5
1224	334	6.31	69.4	358	6.79	65.4
1225	393	7.3	68.9	385	6.44	62.6
1226	346	6.48	68.2	338	6.34	59.8
1227	410	7.95	66.6	409	6.89	60.1
1228	476	9.24	65.8	413	7.84	57.6
1229	476	9.16	65.6	409	7.47	57.2
1230	478	9.21	65.6	539	10.06	56.2
1231	531	9.72	66.8	489	8.44	57.4
1232	588	11.24	66	545	10.86	55.1
1233	599	11.51	65.4	536	10.13	54.9
1234	658	12.89	64.4	588	10.64	55.6
1235	648	13.46	62.3	580	10.53	55.8
1236	619	14.22	58.4	608	12.27	54
1237	604	15.01	54.6	539	14.76	44.4
1238	594	15.96	50.7	530	15.35	43
1239	466	11.68	50.5	525	15.36	42.7
1240	633	16.08	50	619	15.14	43.8
1241	636	17.12	48.7	571	17.79	40.8
1242	606	13.89	51.7	522	21.5	37.6
1243	638	15.06	52.5	536	19.66	37.5
1244	637	16.9	50.3	591	18.36	38
1245	613	14.79	51.2	488	24.06	34.8
1246	673	16.71	51	541	23.17	34.3
1247	659	15.72	51.9	571	16.33	37.2
1248	678	16.08	52.5	513	17.12	37.6
1249	674	16.07	52.6	445	23.14	35.1
1250	692	17.8	50.8	580	17.48	37.6
1251	586	25.41	40.2	528	20.47	36.4
1252	595	20.19	38.7	528	22.4	35.5
1253	663	17.89	42.7	541	19.61	36.3
1254	655	17.47	45	507	21.29	34.8
1255	594	22.9	39.2	503	23.72	33.8
1256	630	15.81	44.7	533	26.15	32.8
1257	627	15.75	47.6	433	27.23	29.8
1258	595	14.18	50.3	504	19.58	32.7
1259	648	16.08	50.7	522	18.85	34.9
1260	693	16.99	51	500	23.04	34.7
1261	626	21.97	43.5	536	20.62	35.7
1262	558	23.67	36.8	513	20.66	35.5
1263	601	15.94	42.3	567	21.07	35.2
1264	596	15.67	45.1	483	18.17	35.5
1265	605	15.65	46.8	479	23.74	34.8
1266	590	15.02	48.2	503	21.04	34.3
1267	577	14.93	48.4	487	24.84	33.8
1268	571	12.96	52.2	447	21.38	33.3
1269	522	10.47	57.5	514	23.8	33.3
1270	660	12.29	62.5	507	21.47	33.8
1271	496	9.64	63.7	453	23.32	32.4
1272	497	9.69	63.9	469	20.5	33.2
1273	430	8.9	62.5	474	18.29	33.8
1274	479	9.18	64	479	16.76	34.9
1275	433	8.3	64.8	487	20.28	34.7
1276	571	11.77	62.8	500	16.77	36.5
1277	395	7.17	65.8	465	20.33	35
1278	494	9.68	65.2	454	19.11	34.9
1279	470	9.14	65.1	447	19.93	34.5
1280	454	8.78	65.2	378	18.98	34.1
1281	546	11.62	62.2	517	18.81	35.2
1282	375	7.39	63	405	17.32	34.4
1283	389	7.38	64.5	426	9.1	42.5
1284	462	9.29	63.4	399	7.74	49.3
1285	472	9.36	63.5	479	9.22	54.1
1286	474	9.27	63.9	474	7.88	55.9
1287	442	8.72	63.8	447	8.05	57
1288	467	9.17	64	483	9.36	57.5
1289	484	9.51	64.1	489	8.8	56.6
1290	452	8.72	64.4	459	8.36	56.8
1291	483	9.66	63.6	536	11.41	56.1
1292	445	9.28	62.1	525	9.09	57.1
1293	450	8.95	62.7	507	8.76	57.4
1294	483	9.59	63.3	440	7.88	58.9
1295	483	9.61	63.3	434	8.16	59.2
1296	465	9.4	63	437	7.79	57.7
1297	460	9.3	62.7	409	7.44	58.3
1298	466	9.33	62.8	423	7.81	58.8
1299	427	8.78	62.5	483	8.28	57.9
1300	473	9.85	61.6	500	8.77	59.5
1301	483	9.95	61.6	396	6.95	59.1
1302	515	10.45	61.7	447	8.59	58.1
1303	470	9.3	62.6	423	7.74	56.6
1304	466	9.5	62.1	525	9.94	56.5
1305	483	9.86	61.9	487	9.03	57.5
1306	418	8.67	61.4	451	8.27	58.1
1307	447	8.93	62.3	420	7.29	57.4
1308	483	9.73	62.4	445	7.96	57.3
1309	472	9.63	62.4	465	7.55	59.4
1310	419	8.32	63.1	426	7.8	58.2
1311	470	9.13	64.2	454	7.96	58.1
1312	461	8.93	64.6	353	6.35	58
1313	476	9.32	64.5	451	7.54	59.2
1314	480	9.31	64.6	416	7.56	58.8
1315	489	9.42	64.9	434	11.49	51.1
1316	508	9.95	64.8	381	22.46	40.5
1317	481	9.68	64.1	345	28.98	33.2
1318	484	9	65.8	325	27.82	30
1319	439	8.76	64.8	329	30.46	28
1320	501	10.06	63.7	310	31.95	27.1
1321	516	10.35	63.3	325	28.94	26.8
1322	527	10.61	62.8	226	32.12	25.4
1323	508	9.78	64.1	280	32.7	25.4
1324	514	10.52	62.9	316	30.97	25.8
1325	483	9.53	63.5	267	35.71	25.2
1326	521	10.28	63.3	293	32.43	25.3
1327	548	10.72	63.7	267	36.6	24.5
1328	477	9.12	64.5	249	36.07	23.8
1329	538	10.47	64.5	252	36.53	24.1
1330	598	11.74	64.1	293	33.45	24.5
1331	489	9.34	65	267	34.94	24.3
1332	501	9.62	65.2	284	34.2	24.5
1333	471	8.97	65.5	230	28.05	24.6
1334	546	10.68	65	273	30.83	25
1335	525	10.32	64.4	320	30.35	25.3
1336	598	12.01	63.3	282	31.59	25.4
1337	507	9.48	65.1	272	31.22	25.5
1338	568	11.19	64.3	229	35.1	24.6
1339	600	12.28	62.8	286	32.05	25.2
1340	589	12.17	61.7	287	32.17	25.4
1341	606	12.13	62.2	257	35.7	24.8
1342	603	12.05	62.3	280	33.79	25
1343	537	10.17	64.4	259	33.57	24.8
1344	572	11.23	64.1	262	32.12	24.8
1345	540	10.57	66.9	276	31.73	25.1
1346	526	10.33	68.2	281	34.21	25.5
1347	534	10.58	68.4	273	32.33	25.1
1348	564	11.05	69	293	32.01	25.3
1349	553	10.86	69.1	336	31.76	25.9
1350	550	10.75	69.6	313	29.76	26
1351	559	10.73	70.2	308	34.95	25.8
1352	630	12.81	68.3	293	32.16	25.6
1353	580	10.75	70.9	412	17.18	30.7
1354	430	8.39	70.6	318	14.82	32
1355	538	10.69	69.8	304	6.02	43.2
1356	569	11.31	69.2	282	4.55	53.9
1357	583	11.4	68.9	280	4.84	57.6
1358	570	11.42	68	287	4.66	61.2
1359	531	10.27	69	332	5.42	62.1
1360	577	11.18	69.3	325	5.18	63.3
1361	536	10.22	69.9	276	4.99	61.8
1362	562	10.94	69.6	358	5.79	63.1
1363	500	9.29	70.8	365	5.55	63.4
1364	562	10.8	70.3	371	5.77	64.6
1365	601	11.83	69.3	332	5.01	64
1366	528	9.64	71.5	302	4.89	65.5
1367	560	10.82	70.7	388	6.18	64.4
1368	491	9.58	69.7	318	5.11	64
1369	266	5.06	69.4	371	5.78	64.2
1370	249	4.63	70	329	5.29	64.2
1371	454	9.17	67.6	343	5.41	63.9
1372	551	10.54	68.2	332	5.07	64
1373	540	10.62	67.5	337	5.52	63.5
1374	545	10.46	67.9	367	6	63.6
1375	584	11.45	67.5	343	6.19	63.1
1376	544	10.49	68	325	5.39	61.7
1377	589	11.51	67.7	381	6.02	62.7
1378	505	9.27	69.7	301	5.18	61.7
1379	482	8.86	70.7	403	6.63	61.6
1380	433	7.77	72.1	367	5.73	63.2
1381	424	8	70.8	420	7.54	59.7
1382	490	9.21	70.3	420	6.96	60.9
1383	520	9.95	69	434	7.23	60.9
1384	463	8.8	68.8	385	6.38	61.8
1385	478	9.04	68.9	431	7.28	60.5
1386	474	9.28	67.8	413	6.71	61.2
1387	434	8.74	66.5	385	6.4	61.2
1388	412	8.03	66.8	399	6.94	60.1
1389	456	8.8	67.4	405	7.23	58.9
1390	381	7.11	68.6	367	6.45	58.9
1391	390	7.17	69.9	399	6.88	59.1
1392	379	7.23	69.3	403	7.14	58.6
1393	383	7.35	68.9	451	7.61	59.2
1394	357	6.74	69	374	6.71	59
1395	374	7.24	68.3	322	5.66	60
1396	385	7.34	68.5	416	6.97	60.9
1397	339	6.37	69.2	350	5.31	63.2
1398	480	8.58	71.1	396	6.95	61.2
1399	356	6.4	71.8	399	7.36	59.3
1400	355	6.47	72.2	392	6.52	59.8
1401	400	7.28	72.1	337	5.45	61.5
1402	349	6.54	70.9	338	6.03	60.1
1403	355	6.52	70.9	374	6.31	60.4
1404	330	6.16	70.8	350	5.95	62.8
1405	380	7.22	69.3	409	6.77	64.4
1406	350	6.37	70.1	365	6.22	64.2
1407	355	6.49	70.3	416	7.23	63.9
1408	346	6.47	69.9	445	7.62	63.8
1409	372	6.73	70.6	322	5.39	65
1410	303	5.71	69.7	353	6.35	64.8
1411	375	6.99	69.6	318	5.7	63.4
1412	351	6.54	69.7	318	5.72	63.4
1413	310	5.66	70.4	297	4.99	63.8
1414	139	4.73	64.8	301	5.02	64.9
1415	291	5.5	68.7	343	5.54	65.1
1416	301	5.76	68.6	287	5.15	64.8
1417	284	5.6	67.7	358	5.66	65.2
1418	345	6.35	68.6	294	5.39	64.1
1419	326	6.16	68.9	329	5.93	62.6
1420	304	5.61	69.5	315	5.58	62.9
1421	283	5	71.4	280	4.79	64.3
1422	284	5.15	71.5	276	4.95	63.7
1423	243	4.72	69.1	280	4.77	64.5
1424	266	4.93	69.8	310	5.18	64.5
1425	237	4.28	70.5	294	5.11	63.4
1426	246	4.62	70	294	4.78	64
1427	214	3.98	70	241	4.2	63.7
1428	182	3.47	68.9	244	4.46	63.9
1429	189	3.41	70.1	216	3.87	64.4
1430	174	3.05	71.1	238	4.3	64.3
1431	205	3.83	69.7	234	4.17	64.5
1432	228	4.25	69.6	220	3.95	64.7
1433	185	3.59	68.3	206	3.78	64.5
1434	173	3.16	68.7	210	3.92	64.2
1435	143	2.73	68.6	192	3.29	66
1436	160	2.76	70.4	216	3.72	65.4
1437	154	2.74	70.9	280	4.89	65.2
1438	149	2.85	69.6	228	4.09	64.9
1439	135	2.61	68.6	178	3.26	65.1
1440	107	2.02	68.5	227	3.14	73.7
1441	109	1.95	68.7	176	2.55	73.5
1442	104	2.04	67.6	189	2.9	72.1
1443	116	2.33	67.1	155	2.37	71.7
1444	76	1.55	67.3	144	2.34	70.1
1445	91	1.92	66.5	149	2.23	71.3
1446	78	1.67	65.4	122	1.77	70.9
1447	102	2.12	66.8	122	1.85	71.2
1448	69	1.42	65.6	114	1.72	70.8
1449	80	1.46	68.5	121	2.21	69
1450	79	1.7	65.9	110	1.75	70.6
1451	66	1.83	65.3	103	1.45	70.3
1452	84	1.56	66.8	95	1.67	69.6
1453	75	1.59	63.5	88	1.47	69.9
1454	47	0.91	66.9	121	1.88	70.7
1455	78	1.78	65.8	114	2.12	68.5
1456	52	1.24	67.1	73	1.28	68.3
1457	45	1.05	66.5	96	1.49	69.8
1458	44	0.91	66.9	84	1.35	69.7
1459	44	1.03	66.5	66	1	70.4
1460	55	1.17	67.5	74	1.38	68.7
1461	45	0.98	67.4	62	1.13	69
1462	44	0.87	67.5	77	1.18	69.6
1463	44	0.92	68	65	1.1	69.9
1464	63	1.34	68.3	71	1.23	69
1465	39	0.94	66.7	63	1.06	69.5
1466	36	0.84	67.8	59	1.07	68
1467	53	1.13	67.6	56	0.94	70.8
1468	55	1.26	66.4	88	1.96	64.1
1469	10	0.01	77.4	57	0.93	68.5
1470	52	1.38	66.3	63	1.13	68.7
1471	54	1.25	67.8	57	0.95	69.3
1472	44	1	67.6	65	1.23	69
1473	39	1.08	66.1	64	1.1	69.5
1474	52	1.22	65.9	63	1.05	69.3
1475	41	1.01	66.6	54	1.01	69
1476	39	0.79	67.3	65	1.22	68.4
1477	42	1.06	67.2	68	1.21	69.3
1478	39	0.9	66.2	56	1.27	66.7
1479	39	1.05	66.8	63	1.46	64.5
1480	40	1.1	66.6	59	1	67.9
1481	68	1.48	68.6	68	1.31	67.1
1482	67	1.58	67.9	82	1.44	68
1483	54	1	69.4	79	1.36	68.7
1484	60	1.2	70	97	1.38	71
1485	50	1.42	64	63	1.12	68.8
1486	82	1.89	67.5	85	1.52	68.6
1487	69	1.38	67.9	84	1.48	69
1488	60	1.35	68	96	2.06	65.1
1489	93	2.11	65.6	83	1.36	66.9
1490	92	2.1	64.6	82	1.61	66.6
1491	118	2.36	65.4	107	1.68	69.2
1492	117	2.26	65.8	123	1.99	70
1493	128	2.53	66	115	2.08	68.6
1494	115	2.28	66.3	137	2.16	70.7
1495	165	3.02	67.5	130	2.18	70.1
1496	170	3.18	67.9	150	2.45	69.5
1497	192	3.93	66	172	2.64	70
1498	150	2.89	66.3	160	2.5	69.7
1499	178	3.44	66.3	183	2.53	72.2
1500	215	3.79	68.9	157	2.08	75.1
1501	178	3.46	68.5	204	3.17	72.7
1502	216	4.2	68.5	195	2.93	73
1503	215	3.91	69.6	234	3.56	73.2
1504	242	4.51	69.6	283	4.14	72.9
1505	290	5.59	68.6	294	4.73	71.4
1506	288	5.46	68.8	301	4.52	71.7
1507	313	5.96	68.7	305	4.45	72.6
1508	346	6.47	68.8	411	6.49	70.6
1509	315	5.98	68.7	472	7.14	70.9
1510	364	6.81	68.8	445	6.76	70.7
1511	382	6.89	70.2	401	6.09	70.6
1512	360	6.69	69.6	441	7.26	66.7
1513	344	6.57	67.6	368	5.55	67.2
1514	349	6.58	66.9	467	7.1	66.8
1515	471	8.95	66.4	572	8.86	66.4
1516	438	8.03	66.9	576	8.48	67
1517	474	8.92	66.4	523	7.95	66.9
1518	560	10.95	64.7	606	10.06	63.9
1519	540	10.57	63.9	705	11.78	62.4
1520	614	12.16	63.1	601	12.23	56.2
1521	611	12.29	62	680	16.76	49
1522	652	14.19	59.4	686	14.69	48.1
1523	625	14.51	56.3	636	23.81	38.6
1524	606	14.82	53.6	528	29.36	29.6
1525	617	15.6	51.1	630	20.81	31.2
1526	636	15.98	50.1	617	20.76	31.8
1527	615	15.85	49.1	659	19.67	33.4
1528	592	14.58	49.5	647	19.29	34.3
1529	619	14.87	50.5	571	17.54	34.7
1530	614	14.95	50.7	581	21.53	33
1531	623	15.22	50.5	647	25.29	30.1
1532	662	16.32	50.3	665	18.54	33.3
1533	671	16.56	50.2	610	19.98	33.9
1534	630	14.77	51.5	579	26.32	31.8
1535	640	17.34	48.4	584	22.26	29.5
1536	678	19.44	45.7	654	17.89	33.7
1537	656	15.83	48.4	621	26.83	29.4
1538	642	16.4	48.4	626	20.85	30.5
1539	664	19.04	45.8	661	19.8	32.7
1540	644	19.03	43.8	605	25.75	29.1
1541	604	27.2	35.6	601	23.88	28.3
1542	668	18.6	40	595	26.38	26.3
1543	609	20.43	38.4	545	20.7	27.3
1544	633	16.73	42.7	659	20.9	29.9
1545	635	18.28	42.7	650	22.77	30.3
1546	619	16.98	44	581	29.96	26.1
1547	680	18.54	44.7	525	23.61	35.2
1548	641	17.26	45.2	594	21.57	29.5
1549	625	16.57	46	612	25.33	27.7
1550	626	17.18	45.5	590	25.43	26.3
1551	634	18.89	43.5	617	21.69	28.6
1552	584	22.25	38	627	20.81	30.4
1553	597	15.2	43.3	591	23.92	28.5
1554	593	15.46	45.4	585	22.61	28
1555	586	17.18	43.7	587	24.2	27
1556	608	14.82	47.1	573	24.63	26.1
1557	544	10.75	54.9	548	25.13	25.4
1558	446	8.49	59.8	600	20.82	27.8
1559	431	8.09	62.6	576	20.93	29.1
1560	425	8.17	64	545	22.08	28.5
1561	550	10.92	62.5	541	19.78	28.9
1562	539	10.55	62.4	526	9.62	42.5
1563	513	10.41	61.5	604	10.62	50.9
1564	512	10.35	61.2	581	10.37	54.7
1565	498	9.63	62.5	580	9.93	57.6
1566	515	10.33	61.9	590	11.48	55.6
1567	569	11.48	61.6	600	12.48	52.9
1568	536	10.51	62.2	563	16.93	44.4
1569	529	10.31	63	571	14.8	42.6
1570	526	10.52	62.4	581	12.22	46.2
1571	519	10.21	62.6	464	8.97	50.2
1572	508	10.36	61.3	541	10.14	53.3
1573	399	7.69	62.7	513	8.15	59.1
1574	480	10.01	61.3	511	8.29	60.9
1575	553	11.15	61.1	536	8.2	63.6
1576	510	10.16	61.7	533	8.89	63.4
1577	590	13.97	57.3	576	9.82	61.9
1578	525	10.64	59.4	564	9.41	61.9
1579	516	10.22	60.7	594	9.5	62.9
1580	521	10.42	61.3	571	9.07	63.6
1581	542	10.7	61.8	522	7.91	65.6
1582	464	9.11	62.5	597	9.95	63.4
1583	497	9.84	62.7	573	9.23	63.3
1584	545	11.12	61.7	532	8.06	65.5
1585	470	9.5	61.4	568	9.05	64.8
1586	457	9.23	61.5	469	7.32	64.9
1587	462	9.07	62.1	552	8.85	64.5
1588	602	13.04	59.7	587	9.21	64.3
1589	520	9.91	62.1	536	8.69	63.7
1590	504	10.11	62	571	7.77	69.7
1591	515	10.08	63	546	8.58	66.7
1592	479	9.61	62.4	539	8.5	65.7
1593	493	9.76	62.6	511	7.49	67.3
1594	517	10.63	61.6	554	8.96	65.3
1595	515	10.13	62.1	534	8.32	65.6
1596	505	10.32	61.6	529	8.43	64.7
1597	485	9.74	61.6	552	9.41	62.4
1598	480	9.62	61.7	551	8.68	63.3
1599	488	9.68	62	528	8.36	64.3
1600	463	8.6	64.3	479	7.95	65.9
1601	539	10.35	64	542	12.88	56.6
1602	343	6.71	63.4	329	8.05	52
1603	553	11.58	61.2	430	22.32	38.5
1604	533	10.81	61.1	360	27.9	28.5
1605	540	10.58	62.3	397	30.06	24.2
1606	469	9.1	63	392	32.2	19.6
1607	484	9.55	62.9	281	34.06	16.1
1608	497	9.84	62.5	289	40.68	13.1
1609	553	11.22	61.9	334	37.95	12.7
1610	530	10.82	60.9	337	39.61	12.2
1611	522	10.15	62.1	328	40.62	11.5
1612	518	9.84	63.2	320	38.71	11.4
1613	552	10.99	62.4	327	38.52	11.7
1614	494	9.93	62.1	301	42.71	10.8
1615	590	11.99	61.4	326	35.37	12.1
1616	537	10.38	62.5	237	32.49	12.4
1617	606	12.37	61.4	334	37.86	12.4
1618	563	11.32	61.3	367	32.39	13.8
1619	555	10.81	62.1	359	34.04	14
1620	498	9.54	63.4	350	31.7	16.8
1621	474	9.15	63.4	343	31.84	15.5
1622	529	10.93	61.8	315	16.69	21
1623	601	12.93	59.6	370	10.04	33.2
1624	555	10.8	61.2	318	11.35	34.8
1625	595	12.13	60.8	315	7.79	44.6
1626	590	11.87	60.8	325	9.64	45.2
1627	578	11.72	60.7	284	23.58	31.3
1628	569	11.18	61.8	331	27.14	24.6
1629	590	12.05	60.9	268	34.78	19.5
1630	591	11.32	62.5	284	38.29	16
1631	501	9.78	62.9	276	31.12	14.8
1632	500	9.59	63.5	285	38.47	13.9
1633	497	9.67	63.3	437	14.04	23.5
1634	521	10.13	63.2	315	8.04	39
1635	590	11.9	62	357	6.81	54.2
1636	640	13.13	60.8	274	5.75	62.9
1637	586	13.42	57	322	6.26	67.6
1638	556	12.23	56.4	359	7.19	67.7
1639	614	12.98	57.1	366	7.39	69.4
1640	598	15.01	53	316	36.93	26.4
1641	640	18.22	48.3	364	6.9	67.2
1642	561	13.83	49.2	351	7.13	65.2
1643	592	14.49	49.8	361	6.31	66.9
1644	550	12.71	51.7	335	6.3	67.6
1645	544	12.54	52.6	302	5	66.4
1646	596	14.08	52.5	378	5.88	66.8
1647	605	14.72	51.6	374	5.43	68.8
1648	577	11.16	57.5	428	6.34	68.8
1649	519	10.07	60.4	412	6.07	68.7
1650	413	7.45	64.2	398	5.99	68.2
1651	555	10.89	63.2	381	5.73	67.8
1652	588	11.74	62.3	392	5.61	69.3
1653	523	11.19	59.8	426	6.51	67.8
1654	491	12.72	53.7	408	6.2	67.3
1655	438	21.27	40	433	6.67	66.6
1656	415	34.12	27.6	424	6.3	67.4
1657	394	34.04	21.1	464	6.96	67.2
1658	533	17.71	29.2	462	7.22	66
1659	551	15.93	35.9	477	7.54	65.6
1660	538	15.23	39.7	490	7.84	64.6
1661	564	15.82	41.8	430	6.35	66.7
1662	574	15.52	43.7	408	5.9	68.6
1663	562	13.55	47.5	422	5.95	70.1
1664	595	12.68	52.5	484	7.4	68.2
1665	506	9.78	57.9	445	6.89	67.3
1666	545	10.32	61.3	472	7.04	67.7
1667	513	10.05	62	477	7.11	68
1668	476	9.08	63.2	472	7	67.8
1669	540	10.24	63.8	506	7.8	67
1670	513	9.76	64.3	553	8.48	66
1671	539	10.15	64.8	489	7.94	64.5
1672	512	9.99	63.7	474	12.12	59
1673	466	8.73	69.2	567	8.59	65.9
1674	510	10.1	62.5	459	6.9	66.5
1675	458	8.87	62.5	459	7.21	65.7
1676	465	9.25	62	490	8.03	63.7
1677	442	8.56	63.1	468	7.15	64.7
1678	458	9.38	61.7	480	7.46	64.7
1679	463	8.97	62.6	456	6.87	65.9
1680	386	7.31	63.9	419	6.48	66
1681	447	8.47	64.3	463	7.28	65.2
1682	424	7.85	65.4	442	6.58	66.3
1683	418	8.02	64.8	511	7.76	65.9
1684	396	7.54	64.9	467	7.4	64.8
1685	438	8.31	65	499	7.72	64.7
1686	403	7.59	65.4	469	7.29	64.8
1687	375	6.98	66	431	6.47	65.9
1688	358	6.66	66.2	430	6.15	68.1
1689	367	7.06	65.2	416	6.02	68.6
1690	340	7.03	62.7	456	6.8	68.4
1691	329	6.04	65.2	437	6.33	69.1
1692	390	7.44	65.6	456	6.75	70.3
1693	340	6.6	66	322	4.51	72.3
1694	384	7.21	67.4	424	6.19	72.5
1695	404	7.9	66.9	439	6.45	72.4
1696	393	7.66	66.6	426	6.23	72.4
1697	415	8.11	66.3	397	5.85	71.9
1698	399	7.58	67.4	435	6.65	70.8
1699	393	7.38	68	380	5.75	70.9
1700	372	7.11	67.9	462	7.12	70.7
1701	367	6.71	69.4	429	6.92	67.9
1702	371	6.72	70.3	397	6.11	69.4
1703	347	6.53	69.3	452	7.17	68.5
1704	342	6.43	69.1	409	5.99	69.3
1705	314	6.11	67.4	346	5.07	70.1
1706	334	6.19	68.1	371	5.27	70.8
1707	340	6.84	66.1	360	5.44	69.9
1708	323	5.95	68	340	5.01	70
1709	307	5.58	69	352	5.05	71.1
1710	272	4.94	69.4	335	4.63	72.8
1711	296	5.54	68.8	360	5.22	72
1712	305	5.61	69	370	5.3	71.2
1713	254	4.64	69.3	326	4.72	71
1714	257	4.78	69.2	331	4.66	71.4
1715	237	4.39	68.8	248	3.7	71.2
1716	215	3.94	69.1	251	3.68	71.4
1717	196	3.71	68.8	248	3.68	70.6
1718	190	3.45	69.7	290	4.23	70.2
1719	218	4.15	68.6	238	3.59	69.5
1720	199	3.89	67.6	236	3.32	70.4
1721	202	3.68	69	204	2.77	72.3
1722	185	3.51	69	196	2.58	74.2
1723	207	3.94	68.3	171	2.63	72.7
1724	146	4.01	70.9	193	2.62	73.2
1725	170	3.37	65.8	157	2.3	72.2
1726	161	3.09	66.6	196	2.87	71.7
1727	148	2.88	67.2	164	2.39	71.5
1728	122	2.36	67.5	223	3.12	71.4
1729	164	4.85	68.2	212	3.04	71.1
1730	218	6.1	68.9	226	3.08	71.7
1731	160	5.14	65.9	191	2.86	70.9
1732	179	5.01	68.3	168	2.37	71.1
1733	139	4.36	66.7	132	2	69.4
1734	135	3.9	68.1	176	2.44	70.4
1735	160	4.58	69.2	175	2.66	69.8
1736	200	5.78	68.6	176	2.53	69.7
1737	139	4.58	65.4	158	2.31	69.9
1738	101	3.16	66.2	164	2.28	70.5
1739	164	4.46	69.7	161	2.37	70.4
1740	111	3.24	69.6	126	2.15	69.7
1741	107	3.08	70.3	155	2.11	70.5
1742	160	4.78	69	129	1.86	70.6
1743	160	4.78	69	101	1.53	70.4
1744	82	2.82	67.7	88	1.49	69.7
1745	125	3.81	67.7	99	1.54	70
1746	112	3.42	68	93	1.47	69.6
1747	98	3.1	67.5	103	1.65	69.3
1748	107	3.23	68.1	66	1.15	69
1749	82	2.74	67.1	83	1.34	69.1
1750	98	3.23	66.1	79	1.19	69.2
1751	77	2.4	67.1	66	1.09	68.9
1752	68	2.41	66.5	64	1.05	69.3
1753	85	2.64	67.8	63	0.98	69.6
1754	68	2.41	66.9	51	0.88	69.3
1755	64	2.12	67.4	57	0.86	69.4
1756	55	1.87	67.5	52	0.87	68.2
1757	71	2.05	68.8	52	0.8	67.9
1758	77	2.33	69	48	0.66	71.8
1759	77	2.33	69	53	0.71	71.5
1760	77	2.33	69	74	1.11	71.3
1761	85	2.76	67.8	60	1.06	69
1762	55	2.02	67	62	1.27	68.6
1763	59	2.61	63.8	60	1.09	68.1
1764	55	2.18	64.6	53	1	67.2
1765	64	2.29	65.8	46	0.9	67.2
1766	68	2.37	66.4	64	1.23	68.3
1767	55	1.8	67.2	64	1.08	68.3
1768	51	1.87	67.2	63	1.07	68.3
1769	59	2.37	65.9	62	1.03	68.7
1770	55	1.91	66.7	46	0.8	69.2
1771	55	1.9	67.2	60	1	69.8
1772	35	1.68	65.7	104	3.11	63.9
1773	115	3.75	66.8	79	1.13	71.3
1774	115	3.75	69	104	1.57	69.2
1775	82	2.51	67.7	85	1.35	70.7
1776	55	2.35	65.6	108	1.82	68.6
1777	92	3.41	64.5	88	1.44	68.9
1778	85	2.75	67.2	95	1.48	70
1779	71	2.55	66.9	92	1.52	69.6
1780	80	2.63	68	98	1.56	69.7
1781	92	2.81	69.9	108	1.64	70.7
1782	131	4.72	66.1	125	1.98	70.7
1783	85	3.65	60.8	79	1.2	71.2
1784	85	3.65	69	174	2.92	64.2
1785	85	3.65	69	137	2.12	70
1786	158	5.81	68.2	157	2.47	70
1787	135	4.18	69.5	192	2.71	71.4
1788	139	4.01	72.9	187	2.67	72.1
1789	164	4.78	74.8	177	2.65	72.3
1790	203	6.32	73.2	224	3.2	72.8
1791	139	4.55	71.5	262	3.95	72
1792	145	5.02	69	260	3.66	73.1
1793	193	5.44	73.9	243	3.71	71.1
1794	238	7.2	73.5	314	4.8	70.2
1795	225	6.91	72.6	325	4.73	70.7
1796	257	7.99	71.8	420	6.27	65.2
1797	257	7.99	69	395	5.67	71
1798	257	7.99	69	424	6.64	67.5
1799	286	8.24	75.1	390	5.75	69.1
1800	314	10.07	71.9	414	6.28	68.4
1801	326	9.62	70.7	440	6.77	67.2
1802	362	10.75	69.9	498	7.54	66.4
1803	343	10.27	69.3	517	8.27	64.8
1804	338	10.36	68.4	544	8.58	64.4
1805	311	9.17	69.1	571	8.78	64.8
1806	342	10.53	68	590	9.37	63.8
1807	359	10.32	69.5	666	11.2	62
1808	336	9.66	70.1	648	11.03	60.6
1809	447	13.74	68.5	691	12.81	57.2
1810	366	10.59	69.3	525	9.76	60.2
1811	296	12.04	61.9	578	9.75	59.5
1812	587	11.21	65.1	715	11.52	61.8
1813	477	14.5	68.2	724	14.01	57.3
1814	428	12.04	70.5	700	15.55	51.7
1815	486	14.03	70.8	645	18.09	44.7
1816	416	12.46	70	633	19.7	39.7
1817	501	14.97	69.6	619	24.45	33.9
1818	459	13.22	70.4	635	20.69	33.2
1819	414	12.19	70.2	591	23.74	31
1820	543	16.44	69.3	632	19.83	32.4
1821	353	11.79	66.6	647	21.31	32.5
1822	468	16.02	64.5	643	20.3	33.2
1823	411	13.37	64.7	622	21.65	31.9
1824	278	8.95	65.4	608	28.79	27.8
1825	464	15.03	65.5	635	20.29	30.3
1826	486	17.11	63.5	661	21.8	30.8
1827	491	15.33	65.3	644	23.93	30.6
1828	626	16.83	47.5	584	25.06	29.2
1829	628	16.28	48.2	458	35.54	15.3
1830	436	16.36	58.9	500	31.4	16.5
1831	419	16.36	58	430	35.67	15.5
1832	403	15.87	57.4	361	40.38	13.9
1833	378	22.21	50.7	601	27.18	18.7
1834	423	24.45	47.6	567	26.03	21.3
1835	338	29.25	41.8	614	21.46	25.8
1836	419	23.52	43.6	600	23.89	26.5
1837	403	14.45	52.2	550	26.24	24.6
1838	444	15.15	57.6	598	21.67	26.9
1839	350	11.91	60.4	624	22.98	27.8
1840	456	13.66	64.9	629	22.16	28.7
1841	431	13.43	66.1	643	23.69	28.7
1842	600	15.7	47.9	454	24.66	34.3
1843	356	11.53	65.7	579	23.78	26
1844	414	13.17	66	505	20.92	26.6
1845	378	11.32	67.8	592	21.89	27.8
1846	245	7.79	67.4	598	19.47	30.3
1847	320	10.49	66.4	561	26.08	27
1848	326	10.37	66.5	531	22.76	26.3
1849	350	11.68	63.5	601	19.04	29.7
1850	369	12.3	61.9	513	12.86	36.3
1851	392	12.14	62.8	598	12.68	42.8
1852	323	10.22	62.9	565	17.94	38.2
1853	395	11.89	64	597	20.42	34.6
1854	392	13.1	62.1	545	22.04	31.1
1855	336	9.75	64.6	558	17.77	31.9
1856	296	8.97	64.9	543	17.25	32.7
1857	296	8.65	66.1	467	11.47	37.7
1858	431	12.6	66.3	527	8.54	52.2
1859	477	15.2	64.3	559	9.62	57.3
1860	343	9.88	66	561	9.54	59.4
1861	380	12.42	63.6	576	10.03	59.6
1862	425	12.14	65.7	523	8.29	61.7
1863	350	11.29	63.8	568	9.34	61.8
1864	296	9.37	63.4	551	9.08	62
1865	338	9.85	65.2	548	8.56	63.5
1866	353	10.46	65.7	549	8.32	64.7
1867	338	10.2	65.4	550	8.37	64.9
1868	332	10.44	64.3	522	8.07	65.5
1869	374	11.37	64.6	503	7.44	66.1
1870	299	9.29	64.2	500	7.46	66.7
1871	403	12.31	64.2	560	8.62	65.9
1872	395	11.55	65.5	332	6.5	58.5
1873	342	12.36	61.2	526	7.4	70.5
1874	227	7.27	62	385	6.42	62
1875	597	17.1	64.6	574	8.93	65.6
1876	458	9.05	64.3	575	8.77	66.1
1877	407	11.6	67.9	548	8.46	65.6
1878	326	10.08	65.9	557	8.71	64.8
1879	347	11.1	64.2	501	8.61	62.8
1880	342	10.94	63.2	579	8.86	63.9
1881	444	13.34	64.1	578	9.19	62.9
1882	416	12.51	64.6	577	9.09	63.3
1883	343	10	65.9	528	8.18	64.4
1884	383	11.64	65.3	543	8.58	63.9
1885	323	9.66	65.6	474	7.26	64.3
1886	347	10.83	64.6	511	8.18	63.8
1887	251	7.73	64.6	448	7.47	62.5
1888	342	10.37	64.7	527	7.42	66.8
1889	536	15.6	65.6	498	7.44	67.1
1890	281	7.5	69	496	7.38	67.2
1891	238	7.44	66.6	507	7.91	65.4
1892	266	8.19	65.6	550	8.61	65.1
1893	290	9.03	64.8	496	7.6	64.7
1894	403	11.27	66.9	517	7.61	66
1895	336	10.66	64.7	503	8.37	63.6
1896	431	12.99	64.9	479	7.29	64.8
1897	378	11.76	64.2	458	7.09	65.1
1898	323	9.57	65.2	459	7.39	65.5
1899	338	9.78	66.3	485	8.79	65.6
1900	353	11.01	64.9	407	10.74	56.3
1901	371	11.97	63.3	404	12.25	47.1
1902	314	8.49	67.4	380	26.29	34.1
1903	403	12.78	64.9	352	32.9	24.2
1904	386	12.04	64.2	305	34.58	18
1905	536	15.5	65.5	330	32.68	15.5
1906	440	12.56	66.6	341	32.37	16
1907	473	14.2	65.8	381	29.8	17
1908	447	12.7	66.8	357	31.02	18.4
1909	383	11.83	65.4	353	25.03	19.9
1910	309	9.23	65.5	357	33.95	17.4
1911	440	12.13	67.6	346	31.17	17.1
1912	428	12.75	66.5	358	31.87	16.8
1913	329	8.88	68.9	357	34.93	16.1
1914	320	8.85	69.5	343	34.48	15.5
1915	296	8.34	69.4	343	13.88	24.1
1916	285	8.28	68.3	374	9.6	32.3
1917	572	11.04	64.7	304	6.36	41.9
1918	598	12.15	63.2	419	6.16	55.5
1919	495	9.35	65.1	311	6.8	59.3
1920	414	11.43	69.4	299	6.25	62.1
1921	356	10.27	68.5	286	6.39	65.3
1922	428	10.91	71.3	309	6.61	64.8
1923	414	12.5	68.1	354	7.39	65.7
1924	414	11.43	68.8	330	6.52	65.9
1925	419	11.52	69.3	299	6.08	68.7
1926	423	11.92	68.8	310	6.14	69
1927	414	11.79	68.3	376	7.35	68.5
1928	416	11.93	67.9	353	7.11	66.7
1929	470	13.66	67.3	338	6.69	68
1930	552	15.29	68.1	409	7.52	67.5
1931	447	13.16	67	294	4.1	71.8
1932	529	10.41	65.1	347	6.84	66.9
1933	366	10.26	68.9	373	7.47	66.5
1934	503	13.85	69.2	368	7.02	66.6
1935	447	12.95	68	349	6.17	66.4
1936	501	14.35	67.6	373	7.04	66.1
1937	431	11.99	68.4	359	5.95	66.1
1938	513	14.35	68.4	401	6.28	65.8
1939	468	12.85	69	396	5.81	67.1
1940	468	13.55	67.9	392	5.82	66.9
1941	468	14.02	66.5	429	6.23	67.7
1942	399	11.75	66.3	363	5.32	68
1943	548	15.56	67	406	5.78	68.8
1944	416	11.69	67.8	341	5.26	67
1945	507	15.16	66.4	323	4.74	67.7
1946	524	14.53	67.7	381	5.66	67.7
1947	516	14.78	67.4	339	5.1	66.9
1948	444	13.19	66.5	332	4.75	69.1
1949	425	13.12	65.1	481	6.86	69.4
1950	536	15.06	66.7	286	4.32	68.6
1951	428	12.62	66.4	272	3.82	69.6
1952	386	11.8	65.4	218	3.32	68.3
1953	411	11.75	66.5	486	6.69	70.7
1954	611	17.17	67.3	467	6.5	70.2
1955	518	9.54	67.5	281	4.06	70
1956	371	10.25	69.8	326	4.81	69.5
1957	353	9.57	70.4	304	4.47	69.2
1958	293	8.45	69.1	333	4.83	68.9
1959	395	11.3	68.5	412	5.98	69
1960	314	8.7	69.2	282	4.14	68.8
1961	248	7.32	68.1	395	6.57	64.7
1962	366	10.5	67.9	309	4.87	64.5
1963	350	9.56	69.2	438	6.65	65.4
1964	347	9.88	68.7	323	5.27	63.4
1965	395	11.13	68.7	487	7.63	63.3
1966	350	10.81	66.4	343	5.24	64.2
1967	395	11.43	66.8	489	7.62	61.6
1968	386	11.61	66	416	6.73	67.7
1969	354	6.77	66.5	447	6.93	64.1
1970	395	11.37	67.6	449	6.8	65.3
1971	278	8.04	67.8	458	6.95	65.5
1972	378	10.42	68.9	396	5.87	66.4
1973	338	9.87	68	392	5.96	66.5
1974	366	9.89	69.5	422	6.35	66.3
1975	266	7.8	68.4	384	5.49	67.9
1976	314	9.07	68.1	438	6.52	68.5
1977	278	7.47	70.2	359	5.12	69.8
1978	290	8.19	69.8	387	5.64	69.2
1979	290	8.75	67.7	338	4.75	70
1980	326	9.44	67.7	359	5.08	72.5
1981	296	8.72	67.2	374	5.44	70.9
1982	382	7.33	68.5	486	7.4	68.6
1983	293	8.12	70.2	430	6.57	68.4
1984	229	7.55	65.9	478	7.05	69.4
1985	296	8.38	67.4	452	6.44	71.4
1986	251	8.04	65.1	280	4.76	66.2
1987	236	6.87	66.5	369	5.42	71.6
1988	296	8.58	67.1	377	5.76	69.9
1989	311	8.5	68.9	345	4.97	71.1
1990	248	7.32	68	394	6.06	69.5
1991	262	7.62	68	342	4.77	71.4
1992	260	7.81	66.9	345	5.12	71.5
1993	275	7.77	68.7	354	5.02	72.2
1994	221	6.48	68.9	369	5.18	73
1995	269	7.77	69.2	359	5.21	72.4
1996	248	7.57	67.8	359	5.34	71.5
1997	192	5.89	67.2	310	4.21	73.2
1998	200	5.49	70.4	344	4.92	72.6
[truncated: 882 more rows]
