# Supplementary material for: Travel Time Estimation Using Freeway Point Detector Data Based on Evolving Fuzzy Neural Inference System
Source: PLoS One. 2016 Feb 1;11(2):e0147263. doi: 10.1371/journal.pone.0147263 (PMC4735499; doi:10.1371/journal.pone.0147263)
Supplement: S2 File — Data source collected from Here in 15 days. (XLSX) [file pone.0147263.s002.xlsx]

## Sheet: Sheet1
I405	travel time(seconds)			I90	travel time(seconds)			I5	travel time(seconds)
1	106.6			1	107.4			1	56.4
2	106.4			2	108			2	56.4
3	107			3	108.6			3	56.4
4	109.6			4	108.6			4	56.6
5	111.6			5	109.5			5	57
6	109.6			6	109.5			6	56.4
7	109.6			7	108.9			7	56.6
8	108.6			8	108.9			8	57.4
9	109			9	108			9	57.4
10	110.4			10	108.9			10	57.6
11	109			11	108.6			11	57.4
12	109.6			12	108.6			12	57
13	108.4			13	108.6			13	57
14	108.4			14	108			14	56.6
15	108.4			15	108			15	56.4
16	108			16	108			16	56.4
17	108			17	108			17	56.4
18	109.6			18	107.4			18	56.6
19	110.4			19	107.4			19	56.6
20	106			20	108.6			20	56.6
21	105			21	105			21	57
22	106.6			22	107.4			22	57
23	107.6			23	107.4			23	56.6
24	107			24	107.4			24	56.6
25	107			25	107.4			25	56.6
26	107			26	107.4			26	57
27	107			27	107.4			27	57
28	107			28	107.4			28	57
29	107			29	107.4			29	56.6
30	107			30	107.4			30	56.6
31	107			31	107.4			31	56.6
32	105			32	105			32	57
33	106.6			33	107.1			33	57
34	106.6			34	107.4			34	57
35	106.6			35	107.4			35	57
36	106.6			36	107.4			36	57
37	106.6			37	107.4			37	56.6
38	106.4			38	107.4			38	56.6
39	106.4			39	108			39	56.6
40	106.4			40	108			40	57
41	106.6			41	108			41	57
42	106.6			42	108			42	57
43	106.6			43	108			43	57
44	106.6			44	108			44	56.6
45	106.6			45	108			45	57
46	106.6			46	108			46	56.6
47	106.6			47	108			47	56.6
48	106.6			48	107.4			48	56.6
49	106.4			49	107.4			49	56.6
50	106.4			50	108			50	56.6
51	106.6			51	108			51	57
52	107			52	108			52	57.6
53	105			53	105			53	56.6
54	107			54	107.4			54	57.4
55	107			55	108			55	58.4
56	107.4			56	107.4			56	57.6
57	107.4			57	108			57	57
58	107.4			58	107.4			58	56.4
59	107			59	108			59	55.6
60	107.4			60	108			60	55.6
61	108			61	108.6			61	56.6
62	107.6			62	108			62	56.6
63	107.6			63	108			63	56.6
64	107.4			64	108			64	56
65	107.4			65	108			65	56.4
66	107.6			66	108			66	56
67	107.4			67	108			67	57.6
68	107			68	107.4			68	57
69	107			69	107.4			69	57.4
70	107.4			70	108.6			70	57.4
71	107.4			71	108			71	56.6
72	107			72	108.6			72	56.4
73	107.4			73	108.9			73	59
74	107.4			74	111			74	60
75	107.6			75	110.1			75	59.6
76	107.4			76	108.9			76	61.4
77	107			77	108.9			77	61.6
78	115.4			78	108.9			78	62.6
79	110.6			79	109.5			79	62.4
80	108.6			80	108.6			80	62.4
81	108.6			81	109.5			81	65.4
82	107.4			82	108.9			82	65
83	107			83	108.9			83	66.4
84	109.4			84	108.6			84	64.6
85	111			85	108			85	65.6
86	109.4			86	108.6			86	68
87	111			87	109.5			87	70.4
88	109.4			88	108.9			88	81.4
89	108			89	111.6			89	96
90	107.6			90	114			90	111.4
91	107			91	116.4			91	121
92	106			92	117			92	124.4
93	108			93	113.1			93	122.6
94	107.4			94	113.1			94	118.4
95	106.6			95	113.1			95	115.4
96	106.6			96	110.4			96	112
97	106.4			97	108.9			97	113.6
98	108.6			98	110.1			98	128.6
99	110			99	110.4			99	142.4
100	106			100	105.6			100	158.4
101	105.6			101	105			101	158.6
102	105.4			102	105			102	158.4
103	106.4			103	112.5			103	162.6
104	105.6			104	111			104	155
105	106			105	110.4			105	148.4
106	105.6			106	110.4			106	153.6
107	106.4			107	109.5			107	149.4
108	106.4			108	110.1			108	148
109	107.4			109	109.5			109	146.6
110	106.6			110	105.6			110	141
111	107.4			111	105.6			111	132.6
112	107.4			112	108			112	122.4
113	107.6			113	108.9			113	117.6
114	107.4			114	108.9			114	110
115	109			115	110.1			115	107.6
116	106.4			116	111			116	102.4
117	108			117	111.6			117	104.4
118	107.6			118	111.9			118	101.4
119	107			119	111.6			119	96.6
120	107.4			120	110.4			120	85
121	107.6			121	110.4			121	71.6
122	109.4			122	110.1			122	73
123	111.4			123	111			123	75.6
124	111.4			124	111.9			124	80.4
125	110			125	111.6			125	82.6
126	109.4			126	111			126	87.6
127	108.6			127	110.4			127	87.6
128	108.4			128	110.1			128	77.6
129	110			129	110.1			129	68.4
130	109			130	111			130	64.4
131	109.6			131	111.6			131	63
132	109.4			132	111.6			132	62.4
133	109			133	112.5			133	62
134	108.4			134	113.4			134	62.6
135	107.6			135	116.4			135	63.6
136	107.6			136	116.1			136	63.6
137	107			137	114.9			137	62.6
138	108.4			138	115.5			138	61.6
139	109			139	113.4			139	61
140	109.4			140	114			140	60.6
141	108.4			141	114.9			141	61.6
142	108			142	114.6			142	62
143	107.6			143	114			143	61.6
144	107.4			144	114			144	61.4
145	109			145	112.5			145	62
146	109.4			146	114			146	61.6
147	107			147	113.4			147	60.6
148	108.6			148	113.4			148	61
149	108.4			149	108.9			149	61.4
150	105			150	118.5			150	60.4
151	105.6			151	115.5			151	60.6
152	107.6			152	116.4			152	60.6
153	109.4			153	117			153	61.6
154	108.4			154	117.6			154	60.4
155	105.6			155	116.4			155	60.4
156	105.6			156	116.1			156	60.4
157	106.6			157	115.5			157	60.6
158	108			158	116.4			158	61
159	108.6			159	115.5			159	60.6
160	108.6			160	114.6			160	60.6
161	108			161	114			161	60.6
162	107.6			162	114			162	60.6
163	108			163	114.6			163	60.6
164	107.6			164	114.9			164	60.4
165	107			165	114			165	60.4
166	106.6			166	113.4			166	60
167	107.6			167	114			167	60
168	107.4			168	114			168	60.4
169	107			169	114.9			169	62.4
170	108			170	114.6			170	66
171	108			171	114.6			171	74
172	108.6			172	114.6			172	90.4
173	109.4			173	114.9			173	115
174	109.4			174	114.6			174	137.4
175	108			175	114			175	153.4
176	109.4			176	114.6			176	155.4
177	109.4			177	114.6			177	157.6
178	108			178	113.4			178	154.4
179	107.6			179	114			179	155.6
180	107.4			180	114.6			180	157
181	107			181	114.9			181	156.4
182	107			182	113.4			182	148.4
183	108			183	115.5			183	135
184	107			184	114.6			184	112.6
185	106.6			185	109.5			185	96.6
186	106.4			186	108			186	76.6
187	110.4			187	109.5			187	70
188	109			188	111.6			188	63.6
189	108.4			189	113.4			189	62
190	107.6			190	113.1			190	61
191	108			191	113.1			191	59.6
192	107.6			192	114.6			192	59
193	107.6			193	117.9			193	58.6
194	109			194	115.5			194	58
195	108.6			195	114.9			195	57.4
196	107.4			196	114.6			196	57.4
197	108.4			197	116.1			197	57.6
198	109.6			198	120			198	57.6
199	109.6			199	123			199	58.6
200	109			200	117.9			200	58.4
201	107.6			201	115.5			201	58.6
202	108.6			202	114.6			202	58.4
203	107.6			203	113.4			203	58.6
204	108.6			204	113.4			204	58.6
205	107.4			205	113.4			205	59.4
206	107.6			206	112.5			206	59.4
207	107			207	111.9			207	59.4
208	106.4			208	114			208	58.6
209	107.4			209	114.9			209	58.6
210	108			210	110.1			210	59.4
211	107			211	110.4			211	59.6
212	105.4			212	112.5			212	60.4
213	107			213	113.4			213	60.6
214	108			214	113.1			214	60.6
215	107.4			215	113.4			215	61
216	107.6			216	113.4			216	60.4
217	108			217	112.5			217	59.6
218	107.6			218	112.5			218	59.6
219	108			219	113.4			219	59
220	108.4			220	114.6			220	60
221	108.6			221	114.9			221	59
222	108.6			222	114.6			222	59.6
223	107			223	116.1			223	59.6
224	106.6			224	115.5			224	59.6
225	107.4			225	109.5			225	59
226	107			226	109.5			226	59.6
227	106.6			227	107.4			227	59.6
228	107			228	113.4			228	59.4
229	105.6			229	111.9			229	59
230	106			230	106.5			230	59.4
231	106			231	106.5			231	59.6
232	109.4			232	114.9			232	59.4
233	108.6			233	114			233	59.6
234	110.4			234	112.5			234	59.4
235	110.4			235	111.9			235	60
236	110			236	111.9			236	59.4
237	109.6			237	111.9			237	59.6
238	110			238	111.6			238	59.6
239	110			239	111.6			239	60
240	110.6			240	111			240	60.4
241	110.6			241	111			241	60
242	122			242	113.1			242	59.4
243	115			243	111.6			243	59.4
244	111.4			244	111			244	59.6
245	111.4			245	110.4			245	58.6
246	112.4			246	111			246	58.4
247	111.6			247	111			247	59
248	112			248	111			248	58.4
249	114			249	111			249	58.4
250	114.6			250	111.6			250	58.4
251	112.4			251	111			251	59.4
252	112.4			252	110.4			252	59
253	109.4			253	108.9			253	58.4
254	108.6			254	108			254	58
255	104			255	104.4			255	57.4
256	103.6			256	105			256	57.4
257	106			257	107.1			257	57.6
258	106.6			258	107.4			258	57.6
259	111			259	107.1			259	57.6
260	110.6			260	108			260	57.4
261	112			261	108.6			261	57.6
262	111			262	107.4			262	57.6
263	110.4			263	107.1			263	57.4
264	108.4			264	107.4			264	57
265	107.4			265	108.6			265	56.6
266	111.4			266	107.4			266	56.6
267	109			267	108			267	56.6
268	107.6			268	107.1			268	56.6
269	103.6			269	104.4			269	56.6
270	103			270	105			270	56
271	106.6			271	108			271	56.4
272	106.6			272	107.4			272	56.4
273	107.6			273	106.5			273	56
274	107.4			274	106.5			274	56
275	107.4			275	107.4			275	56.6
276	106.6			276	108			276	56.6
277	107			277	107.1			277	56.6
278	108			278	108			278	56.6
279	110.4			279	107.4			279	56.4
280	123			280	108.6			280	56.6
281	115			281	108.6			281	56.6
282	110.6			282	108			282	57
283	108.4			283	107.4			283	56.6
284	108.4			284	108			284	56.6
285	107			285	108.9			285	56.6
286	106.6			286	107.1			286	56.6
287	107			287	107.1			287	57.4
288	106.6			288	107.4			288	57
289	106.6			289	107.4			289	55.4
290	107			290	108.6			290	55
291	107			291	108			291	56
292	107.4			292	108			292	55.4
293	107			293	108.6			293	55.4
294	107			294	108.6			294	55
295	107.6			295	108			295	55
296	107.4			296	108			296	55
297	107.6			297	108			297	55.4
298	107.4			298	108			298	55.6
299	105			299	104.4			299	55.4
300	104.6			300	104.4			300	55.6
301	106.6			301	108			301	55.6
302	107			302	108.6			302	55.6
303	107			303	108.9			303	55.6
304	109			304	108.6			304	55.4
305	107.6			305	108			305	55.6
306	107.4			306	108			306	56
307	107			307	108			307	55.6
308	107			308	108			308	55.4
309	107.6			309	107.4			309	55.4
310	107.4			310	107.4			310	55.4
311	107			311	107.1			311	55.4
312	104.6			312	104.4			312	55.4
313	107			313	105.9			313	56
314	106.6			314	108			314	56.4
315	106.6			315	107.4			315	56.4
316	106.6			316	108			316	56
317	106.6			317	107.4			317	55.6
318	112.4			318	107.4			318	55.4
319	109.4			319	108			319	56.4
320	108			320	108			320	55.6
321	107.4			321	107.4			321	55.6
322	107			322	107.4			322	55.4
323	107			323	107.4			323	55.4
324	106.6			324	107.4			324	55.6
325	106.6			325	107.4			325	55.6
326	106.6			326	107.4			326	55.6
327	105			327	105			327	55.4
328	105			328	104.4			328	55.6
329	106.6			329	107.4			329	56.4
330	106.6			330	107.4			330	56.6
331	106.6			331	107.4			331	57
332	107			332	108			332	56.6
333	107			333	107.4			333	56
334	106.6			334	107.4			334	55.6
335	106.6			335	107.4			335	57.6
336	107			336	107.4			336	56.6
337	106.6			337	107.4			337	56.4
338	106.6			338	107.4			338	56.4
339	106.6			339	108			339	56.6
340	104.6			340	104.4			340	56
341	104.4			341	104.4			341	55.6
342	106.6			342	107.4			342	57
343	106.6			343	107.4			343	56.4
344	106.6			344	111.6			344	55.6
345	111			345	109.5			345	55
346	108.4			346	108.9			346	54.4
347	107.4			347	108.6			347	54
348	107.4			348	108			348	54.6
349	107			349	108			349	54.4
350	107			350	108			350	55
351	107			351	108.6			351	55
352	107			352	108			352	55
353	106.6			353	108			353	54
354	106.6			354	108			354	54
355	107			355	108			355	53.6
356	117.4			356	108.6			356	54.6
357	121			357	108			357	54.6
358	123.6			358	108			358	54
359	119.6			359	108			359	54
360	118.4			360	108			360	54.4
361	120			361	108			361	55.4
362	120.6			362	108			362	57
363	120			363	108			363	57.4
364	119.6			364	108			364	58.6
365	119			365	107.4			365	58
366	118.6			366	108			366	58.4
367	118			367	108			367	59
368	117.4			368	108.6			368	60.4
369	117			369	108.6			369	62
370	117			370	108			370	65
371	117			371	108.9			371	67.4
372	110.6			372	108.9			372	71
373	110.4			373	108			373	69.6
374	110.4			374	108			374	74.4
375	110.4			375	107.4			375	79.6
376	110.6			376	108			376	88.4
377	108.4			377	108			377	99.4
378	107.6			378	107.1			378	106.4
379	107.4			379	108			379	123
380	107			380	107.4			380	139
381	107			381	106.5			381	153.4
382	107			382	107.4			382	156
383	106.6			383	108			383	154.4
384	106.4			384	107.4			384	144.4
385	107			385	107.4			385	144
386	106.4			386	107.4			386	158
387	106.6			387	108			387	173.4
388	107			388	108.6			388	173.4
389	107.6			389	108.9			389	166.6
390	108			390	108.9			390	159
391	106.4			391	109.5			391	157.4
392	106			392	108.9			392	161.4
393	106			393	108.6			393	156.4
394	106.6			394	109.5			394	160.4
395	106.6			395	108.9			395	161
396	107			396	108.9			396	165.6
397	105.4			397	105			397	167
398	107			398	108.6			398	165.6
399	107			399	108.6			399	158.4
400	108			400	110.1			400	155.4
401	108			401	110.4			401	147.6
402	108			402	110.4			402	143
403	107.6			403	110.4			403	136
404	107.4			404	110.1			404	122.6
405	107.6			405	109.5			405	108
406	107.4			406	108.6			406	94.6
407	107			407	111			407	82.6
408	106.6			408	108.9			408	80.4
409	107.4			409	108.9			409	71.6
410	106.6			410	108			410	68
411	107			411	107.4			411	65.6
412	108.4			412	108.6			412	63.4
413	108.6			413	109.5			413	63
414	109			414	111			414	63.4
415	108.4			415	110.4			415	63.6
416	107.6			416	110.1			416	62
417	107			417	109.5			417	61.4
418	108			418	109.5			418	67.6
419	107.6			419	109.5			419	69.6
420	108			420	110.4			420	66.6
421	111.6			421	111			421	64
422	108.6			422	110.4			422	63.4
423	110.4			423	108			423	62
424	110			424	111.9			424	60.6
425	110.4			425	111.9			425	60.6
426	110.6			426	110.4			426	60.4
427	109.6			427	111.6			427	61
428	108.6			428	109.5			428	60.6
429	108			429	110.1			429	60.4
430	109.6			430	111.9			430	60
431	116.6			431	111			431	60.4
432	131			432	111			432	59.6
433	155.4			433	111.6			433	59.4
434	188			434	113.1			434	59.6
435	120.6			435	113.1			435	60
436	134.4			436	109.5			436	61
437	196.6			437	114.9			437	60.6
438	219.4			438	114.6			438	61
439	230			439	114.6			439	61.4
440	236.6			440	114.6			440	61.6
441	233.4			441	114.6			441	61
442	246.4			442	115.5			442	61
443	263.6			443	119.1			443	60.6
444	263			444	120.6			444	60
445	254.4			445	120.9			445	61
446	228			446	120.9			446	61.4
447	198.6			447	119.1			447	61.4
448	198.4			448	117			448	60.6
449	206			449	114.9			449	59.6
450	203.4			450	114.9			450	59.6
451	184.6			451	114.6			451	61
452	157.6			452	114.6			452	61.6
453	139			453	113.1			453	61
454	126.4			454	114.6			454	60
455	117			455	114.9			455	61.6
456	114.6			456	111.6			456	62.4
457	113			457	114.9			457	61
458	113			458	115.5			458	61.4
459	112.4			459	114			459	63
460	113.6			460	114			460	66
461	113.4			461	113.4			461	72.6
462	114			462	114			462	77.6
463	114			463	114			463	69.6
464	113.4			464	114.6			464	68
465	113.6			465	113.4			465	65
466	111			466	109.5			466	64
467	112.6			467	115.5			467	65.4
468	112.4			468	114.6			468	63.4
469	112.4			469	114.6			469	61
470	112.4			470	114.6			470	58.6
471	111.4			471	114.6			471	58.6
472	111.6			472	113.4			472	58.4
473	112.4			473	114			473	58.4
474	111			474	114			474	58
475	112			475	114.6			475	58.6
476	114			476	114.6			476	58.4
477	114.6			477	114			477	57.6
478	113.6			478	113.4			478	58.4
479	113.4			479	114.6			479	58.6
480	115.4			480	113.4			480	58.6
481	112			481	111			481	58.6
482	110.4			482	116.4			482	58
483	112			483	114.6			483	58.6
484	112.6			484	114.6			484	62
485	115.4			485	113.1			485	63
486	114.4			486	112.5			486	62
487	114.6			487	113.1			487	61
488	116.4			488	111.9			488	61.4
489	116.6			489	111.9			489	60.4
490	117			490	113.1			490	60
491	116			491	111.9			491	59
492	119			492	112.5			492	58.6
493	117			493	113.1			493	57.6
494	113.6			494	113.1			494	58.4
495	112.6			495	113.4			495	58.6
496	110.4			496	113.4			496	60
497	109			497	113.1			497	60
498	108.4			498	111			498	59.6
499	109			499	110.4			499	58.4
500	110			500	110.4			500	58
501	109.4			501	111.9			501	57.6
502	110			502	111.9			502	57.6
503	109.6			503	112.5			503	57.4
504	109			504	112.5			504	57.4
505	108.4			505	111.9			505	58.6
506	108.6			506	112.5			506	59.4
507	107.6			507	111.9			507	59
508	109			508	111.6			508	58.4
509	108			509	111			509	57.4
510	106.6			510	110.4			510	58
511	107.6			511	111.6			511	58
512	107			512	114			512	57.6
513	108.4			513	113.1			513	59
514	108.6			514	113.1			514	59
515	108.4			515	112.5			515	58
516	109			516	111.9			516	58.4
517	110			517	111			517	57.6
518	109.4			518	110.1			518	57.4
519	109.4			519	110.4			519	57.6
520	113.4			520	111.6			520	58
521	112.6			521	112.5			521	58.4
522	113.6			522	112.5			522	58.4
523	116.6			523	114			523	57.4
524	113			524	113.1			524	57
525	112			525	111.6			525	57.6
526	113			526	114			526	57.6
527	111			527	111			527	57.6
528	111.4			528	114			528	58.4
529	111			529	112.5			529	59
530	111			530	113.1			530	59.6
531	110.6			531	113.4			531	59.6
532	111.4			532	111.9			532	61
533	109			533	111.9			533	61
534	108.4			534	111			534	60.4
535	107.6			535	110.4			535	58.4
536	107			536	109.5			536	58
537	106.4			537	110.1			537	58.6
538	107.4			538	111.9			538	58.6
539	108.4			539	111			539	58
540	107			540	111			540	58
541	101.6			541	109.5			541	56.4
542	105			542	109.5			542	55.4
543	104			543	107.4			543	55
544	103.6			544	108			544	55.4
545	102.4			545	108			545	55.6
546	100.6			546	108			546	56.6
547	102			547	106.5			547	55.4
548	102.4			548	107.1			548	55
549	102			549	106.5			549	55.4
550	102			550	106.5			550	56.4
551	101.4			551	106.5			551	56.4
552	101.6			552	107.1			552	56.4
553	102.6			553	108			553	55
554	102.4			554	108.6			554	54.6
555	102.6			555	108			555	54.6
556	104.6			556	108			556	54.6
557	105			557	107.1			557	55
558	103.6			558	108.6			558	55.6
559	104.6			559	107.4			559	55.4
560	104.6			560	105.9			560	55
561	105.6			561	107.4			561	54.4
562	104.6			562	107.4			562	54.4
563	105			563	107.4			563	54.4
564	106.6			564	108			564	54
565	105.6			565	108			565	56.4
566	105.6			566	108			566	55.6
567	105.4			567	107.4			567	55.6
568	105.6			568	107.4			568	55.6
569	105.6			569	107.4			569	55
570	105.4			570	107.4			570	56
571	105.4			571	108.6			571	56
572	106			572	108			572	55.4
573	106			573	108			573	55
574	105.4			574	107.1			574	54.6
575	105.6			575	107.4			575	54.4
576	105.6			576	107.4			576	56
577	104.6			577	105.9			577	55.4
578	105.4			578	105.9			578	54.6
579	105			579	105.9			579	54.6
580	104.6			580	105.9			580	55
581	105			581	105.9			581	55
582	105.4			582	105.9			582	55.4
583	105.4			583	106.5			583	55.6
584	105.4			584	106.5			584	55.6
585	105			585	105.9			585	56
586	105.4			586	105.9			586	55.6
587	105			587	106.5			587	56
588	105			588	106.5			588	57
589	105			589	106.5			589	56.4
590	105			590	106.5			590	56
591	104.6			591	104.4			591	58
592	105			592	105.9			592	57
593	105			593	106.5			593	56.4
594	105			594	106.5			594	56
595	105			595	106.5			595	56
596	105.4			596	106.5			596	56
597	105.4			597	106.5			597	56
598	105.4			598	106.5			598	56
599	105.6			599	105.9			599	55.6
600	105.4			600	106.5			600	55.6
601	105.4			601	106.5			601	55.6
602	105.4			602	105.9			602	55.6
603	105.4			603	105.9			603	55.6
604	105.6			604	105.9			604	55.4
605	106.6			605	105.9			605	55.6
606	106.4			606	105.9			606	55.6
607	105.6			607	108.6			607	55.6
608	105.6			608	107.4			608	55.6
609	105			609	107.1			609	55.4
610	105			610	106.5			610	56.4
611	105			611	106.5			611	56
612	105.4			612	105.9			612	55.6
613	105.4			613	105.9			613	55.6
614	105			614	106.5			614	55.6
615	105			615	106.5			615	55.6
616	105			616	106.5			616	56.6
617	104.6			617	106.5			617	56.6
618	105			618	106.5			618	56
619	104.6			619	106.5			619	55.4
620	104.6			620	106.5			620	55.4
621	104.6			621	106.5			621	55.6
622	105.6			622	106.5			622	55.6
623	105			623	106.5			623	55.4
624	105			624	106.5			624	55.6
625	105			625	106.5			625	56.4
626	104.6			626	106.5			626	56
627	105			627	105.9			627	56
628	104.6			628	105.9			628	56.4
629	105.4			629	105.9			629	56.4
630	106.6			630	105.9			630	56.6
631	109.4			631	105.9			631	56
632	105.6			632	107.1			632	56
633	105			633	105.9			633	55.6
634	104.4			634	105.9			634	55
635	106			635	105.6			635	55
636	107.4			636	105.6			636	55.6
637	106			637	106.5			637	55.4
638	104.6			638	106.5			638	55
639	102.6			639	105.9			639	55.6
640	102.4			640	105.6			640	56.6
641	104			641	105.6			641	55
642	103.6			642	105.9			642	53.6
643	104			643	105.6			643	53.4
644	102.6			644	105.6			644	54
645	102.4			645	105			645	54.6
646	104.6			646	105			646	54.6
647	102.4			647	105			647	53.6
648	102			648	104.1			648	53.4
649	102			649	105.6			649	55.4
650	100			650	106.5			650	56
651	101.4			651	107.1			651	56
652	102.4			652	108			652	57
653	103			653	108			653	58
654	102.4			654	108			654	58
655	103			655	108			655	58.4
656	103			656	108			656	59.4
657	103.4			657	109.5			657	60.4
658	104			658	109.5			658	60
659	102.6			659	109.5			659	61
660	106.6			660	108			660	60.6
661	105.4			661	110.1			661	59.4
662	103.6			662	110.4			662	59.4
663	103			663	110.4			663	65
664	103.6			664	111.9			664	70.6
665	105			665	113.1			665	76.6
666	116			666	117			666	83.4
667	131.4			667	117.6			667	94
668	144			668	118.5			668	97
669	154.6			669	120			669	105
670	152			670	122.1			670	107
671	152.6			671	129.6			671	107.4
672	158.4			672	138.9			672	108.4
673	161.6			673	134.1			673	115
674	164.6			674	127.5			674	121.4
675	167.6			675	125.4			675	122.6
676	115.6			676	113.1			676	126.6
677	117.4			677	111.6			677	128.6
678	149.6			678	122.1			678	132.6
679	157.6			679	122.4			679	131.4
680	160.6			680	120.9			680	129
681	162.6			681	123			681	125
682	176.6			682	121.5			682	119.4
683	179			683	119.1			683	117
684	164.6			684	117.6			684	120.4
685	169.6			685	123.9			685	118.6
686	175			686	123.9			686	118
687	162			687	115.5			687	112
688	172			688	114.6			688	108.6
689	116.6			689	114			689	107.6
690	107.6			690	109.5			690	102.6
691	106.6			691	111			691	98.4
692	106			692	107.1			692	94.6
693	107			693	108.9			693	87.6
694	108.4			694	108.9			694	83.6
695	108			695	108.9			695	80
696	108.6			696	110.4			696	73.6
697	108.6			697	108.9			697	70.4
698	110			698	108.9			698	69.4
699	108.4			699	108			699	72.4
700	108			700	108			700	71.6
701	108.4			701	108.9			701	71.4
702	108.4			702	108.9			702	66
703	110			703	108.6			703	63.6
704	112			704	108.9			704	59.6
705	111			705	110.1			705	58
706	109.6			706	109.5			706	62.4
707	111			707	113.1			707	70.4
708	112.6			708	108			708	79
709	112.6			709	108.6			709	82
710	113.6			710	108.6			710	87.6
711	114.4			711	108			711	87
712	113.6			712	108.6			712	82
713	111			713	108.9			713	67.4
714	109.4			714	108.9			714	63.4
715	110			715	108.6			715	67.6
716	111			716	108.6			716	66.6
717	111.6			717	108.6			717	61.4
718	111			718	108			718	60
719	110			719	108.9			719	59.4
720	106.6			720	108.6			720	57.4
721	104.6			721	108			721	56.6
722	107			722	108.6			722	56.4
723	106.6			723	106.5			723	56
724	108.6			724	107.4			724	56.4
725	106.4			725	108.6			725	56.4
726	106			726	108.6			726	56
727	105.6			727	108			727	56.4
728	106.6			728	108.6			728	56
729	106.6			729	108.6			729	55.6
730	108.4			730	108.6			730	56
731	108.6			731	108.9			731	56
732	108.6			732	108.9			732	56
733	109.6			733	108.9			733	58.4
734	110.4			734	108.6			734	59.6
735	108.4			735	108.9			735	58.6
736	108.6			736	109.5			736	58.4
737	109.4			737	109.5			737	58.4
738	110.4			738	108.9			738	59
739	110.4			739	109.5			739	59.6
740	108.4			740	109.5			740	60.4
741	108			741	108.6			741	59.4
742	107.6			742	108.9			742	60
743	107.4			743	108			743	60
744	109.6			744	108.6			744	62.6
745	109.6			745	108.6			745	64.4
746	108.4			746	108.9			746	65.4
747	110			747	108.9			747	66
748	109.4			748	108.9			748	67.6
749	109			749	109.5			749	66.4
750	107.4			750	108.6			750	62.4
751	107.6			751	108.9			751	59.6
752	108			752	108			752	58.6
753	108.6			753	108.6			753	112.4
754	108			754	108.6			754	100
755	107			755	108.9			755	58
756	106			756	108.9			756	57.6
757	106.4			757	108.6			757	56.6
758	106.6			758	108.9			758	57
759	108.4			759	108.9			759	57.6
760	108			760	109.5			760	57.6
761	106.6			761	109.5			761	58.4
762	107			762	109.5			762	57.6
763	106.4			763	109.5			763	57
764	106.6			764	109.5			764	58
765	107.4			765	108.6			765	60.6
766	107.6			766	108.9			766	59.6
767	106.4			767	107.4			767	58.6
768	108.4			768	108.6			768	59.4
769	109			769	108.9			769	107.4
770	108			770	108.9			770	56
771	107			771	109.5			771	55.6
772	107			772	108.9			772	58
773	107			773	108.6			773	58
774	106.4			774	108			774	57.6
775	106.6			775	108			775	58
776	106			776	108.6			776	60.4
777	106.6			777	108.6			777	60.4
778	105.6			778	109.5			778	61.4
779	107.6			779	109.5			779	62.6
780	108.6			780	109.5			780	66
781	107			781	108.6			781	67.6
782	106			782	108.6			782	67.6
783	105.6			783	108.6			783	65.6
784	106.4			784	109.5			784	66
785	106			785	108.9			785	64.4
786	105			786	110.1			786	62.6
787	105			787	110.1			787	87
788	104.6			788	110.1			788	65.4
789	105			789	110.4			789	64
790	105.4			790	110.1			790	63
791	105.6			791	109.5			791	61.6
792	106			792	110.1			792	61.6
793	106.6			793	108.9			793	63
794	109.6			794	108.9			794	64.4
795	109			795	109.5			795	62.6
796	108			796	109.5			796	62.4
797	108.4			797	108.6			797	78.4
798	107.4			798	108.6			798	71.6
799	107.6			799	108.6			799	56.4
800	106.4			800	108.9			800	56.4
801	107			801	109.5			801	57
802	111			802	108.6			802	59
803	109			803	108			803	65
804	107.4			804	108			804	72.4
805	106			805	107.1			805	85
806	107.4			806	108			806	77.6
807	106.6			807	107.1			807	71.6
808	106.4			808	107.1			808	99.6
809	106			809	107.1			809	110.6
810	106.6			810	107.1			810	104.4
811	107.6			811	107.1			811	90.6
812	108.4			812	106.5			812	80.4
813	109.6			813	106.5			813	76.6
814	108.6			814	106.5			814	76.6
815	108			815	105.9			815	78
816	107			816	105.9			816	74.6
817	106			817	106.5			817	73.6
818	109.4			818	106.5			818	69
819	107			819	106.5			819	67.6
820	106.6			820	105.9			820	69.4
821	106.4			821	106.5			821	63.4
822	105.6			822	105.9			822	60.4
823	105.4			823	105.9			823	58.4
824	106.6			824	105.9			824	57
825	108			825	106.5			825	57
826	108.6			826	106.5			826	56.6
827	107.4			827	105.9			827	56
828	106.6			828	105.9			828	56.4
829	106.4			829	105.6			829	55.4
830	104.6			830	105.9			830	55
831	106			831	105.6			831	56.4
832	106.6			832	105.6			832	56
833	106.4			833	105.6			833	56.6
834	106.6			834	105.6			834	56.4
835	105			835	105.6			835	56
836	108.6			836	105.6			836	55.4
837	108.4			837	105.6			837	55.4
838	108.6			838	105.6			838	55.6
839	108.6			839	105.6			839	55.4
840	108.6			840	105.6			840	55.6
841	106			841	105.6			841	55.6
842	105.6			842	105.6			842	55.6
843	105.6			843	105.6			843	55.4
844	105.6			844	105.6			844	54.6
845	105.6			845	105.6			845	55.4
846	105.6			846	105.6			846	55
847	106			847	105.6			847	55
848	104.6			848	105.9			848	54.6
849	105			849	106.5			849	58.4
850	104.6			850	105.6			850	55.4
851	105			851	105.6			851	54.6
852	104.6			852	105.9			852	55.6
853	105.4			853	105.6			853	55.6
854	106			854	105.9			854	55.4
855	106.4			855	105.9			855	54.6
856	106.4			856	105.9			856	54.4
857	106			857	105.6			857	54.4
858	105.6			858	105.6			858	54.4
859	106.4			859	105.6			859	54.4
860	106.4			860	105.6			860	54.6
861	106.4			861	105.9			861	55
862	106.4			862	105.6			862	55
863	106.6			863	105.9			863	56
864	106.4			864	105.9			864	56
865	106.6			865	107.4			865	55.6
866	106.6			866	107.4			866	55.6
867	106.4			867	107.4			867	55.4
868	108			868	107.4			868	55
869	107.6			869	108			869	55.6
870	106.6			870	107.4			870	56.4
871	106.6			871	107.4			871	56.6
872	106.4			872	107.4			872	56
873	106.4			873	107.4			873	56
874	106.4			874	108			874	55.6
875	106.6			875	107.4			875	55.6
876	106.4			876	108			876	55.6
877	106.4			877	107.4			877	56
878	106.4			878	107.1			878	57.4
879	106.4			879	107.4			879	56
880	106.4			880	108			880	55.6
881	106.4			881	107.4			881	55.6
882	106.4			882	107.1			882	55.4
883	106.4			883	107.1			883	55
884	106.4			884	107.4			884	55
885	106.6			885	107.4			885	55
886	106.4			886	108.6			886	55
887	107			887	107.4			887	55
888	105.6			888	107.1			888	55.4
889	105.4			889	107.1			889	55.4
890	105.4			890	107.4			890	55.4
891	105.4			891	107.1			891	55.4
892	105.4			892	107.4			892	55
893	105.4			893	107.4			893	55.4
894	105.4			894	107.4			894	56.6
895	105.4			895	107.4			895	55.6
896	105.4			896	107.1			896	55.4
897	105			897	107.1			897	55.6
898	107			898	107.4			898	55.6
899	107			899	107.1			899	56
900	107.4			900	107.1			900	56
901	106.4			901	106.5			901	56.4
902	107			902	107.1			902	56
903	105.6			903	105.6			903	56
904	106.6			904	107.4			904	55.6
905	106.6			905	107.1			905	56.4
906	106.6			906	107.4			906	55.6
907	106.6			907	107.4			907	55.4
908	106.4			908	107.4			908	56.4
909	106.4			909	107.4			909	57
910	105.4			910	105			910	56.4
911	105.6			911	105			911	56
912	106.6			912	107.4			912	56.4
913	107			913	107.4			913	55.4
914	106.6			914	107.1			914	55.6
915	107.6			915	108.6			915	56.6
916	107.4			916	108			916	57.6
917	107			917	108			917	56.6
918	107			918	108.9			918	56
919	106.6			919	108.6			919	56.4
920	106.4			920	107.4			920	58
921	106.4			921	107.4			921	58.4
922	105.6			922	107.4			922	58.4
923	105.6			923	107.4			923	58
924	104.4			924	107.4			924	56.6
925	108.6			925	107.4			925	57
926	110			926	107.4			926	60.4
927	110			927	107.4			927	57.6
928	110.6			928	108.6			928	55
929	112.4			929	108			929	55
930	110			930	107.4			930	55.6
931	109.4			931	107.4			931	55
932	106.6			932	108.9			932	55
933	105.4			933	109.5			933	55.4
934	107.6			934	108			934	54.6
935	108.4			935	107.4			935	55.4
936	108			936	108.6			936	55
937	107			937	110.1			937	55
938	106			938	109.5			938	55.4
939	108.4			939	111.6			939	55
940	108.4			940	111.6			940	54.6
941	109.6			941	110.4			941	55
942	113.6			942	111.9			942	55.4
943	110			943	111.6			943	55
944	107.6			944	108.6			944	55
945	107.6			945	109.5			945	55.4
946	110			946	113.4			946	55.4
947	108			947	113.4			947	56.4
948	109			948	113.1			948	55.4
949	110.6			949	114.6			949	55
950	112			950	114.9			950	55.4
951	115.4			951	128.4			951	55.6
952	120.4			952	141.9			952	56
953	131			953	156.9			953	55.4
954	144			954	155.4			954	55.4
955	173			955	142.5			955	56
956	199.4			956	224.1			956	57
957	197			957	241.5			957	56.4
958	200			958	242.1			958	56
959	221.6			959	234.9			959	57.4
960	217			960	237			960	57.4
961	208.4			961	235.5			961	58
962	192			962	231			962	57.4
963	188.4			963	197.1			963	57
964	179			964	172.5			964	57.4
965	227.6			965	185.4			965	58.4
966	225.6			966	228.6			966	57.6
967	211.4			967	234			967	57.4
968	196.6			968	243.9			968	57.6
969	193.6			969	251.4			969	57.4
970	205.6			970	261			970	55.6
971	207.6			971	256.5			971	56
972	218			972	242.4			972	56.4
973	209.6			973	225			973	56
974	188.6			974	200.1			974	55.6
975	188.6			975	178.5			975	55.4
976	173			976	167.4			976	56
977	133			977	156			977	57.6
978	120.6			978	156.6			978	57.4
979	117.6			979	145.5			979	56.6
980	115.6			980	128.1			980	56.4
981	114.4			981	124.5			981	57
982	113.6			982	119.1			982	56.6
983	116.6			983	117.9			983	57
984	118.4			984	116.1			984	57
985	114.6			985	115.5			985	56.6
986	114			986	114			986	56
987	114.4			987	113.4			987	83.6
988	114			988	111.9			988	57
989	118.4			989	112.5			989	57
990	120			990	112.5			990	56.6
991	119			991	111.9			991	57.4
992	121			992	111.9			992	58
993	116.4			993	113.1			993	58.4
994	114.4			994	112.5			994	58
995	116			995	114			995	57.4
996	115			996	113.4			996	58.4
997	112.4			997	111.9			997	57.4
998	112.4			998	111.6			998	57.6
999	120.4			999	114			999	59.4
1000	116			1000	111.6			1000	61.6
1001	114.4			1001	112.5			1001	61.4
1002	114.4			1002	112.5			1002	60.4
1003	114.4			1003	112.5			1003	60
1004	116.4			1004	111.9			1004	88
1005	120			1005	111.6			1005	84.6
1006	110.6			1006	110.1			1006	77.4
1007	109			1007	109.5			1007	76.4
1008	109.4			1008	110.1			1008	76.6
1009	111			1009	110.1			1009	67.6
1010	112			1010	110.1			1010	61.4
1011	109.4			1011	110.1			1011	58.4
1012	110.6			1012	110.1			1012	57.4
1013	110.4			1013	110.1			1013	56.4
1014	110			1014	110.1			1014	56.4
1015	110.4			1015	110.1			1015	57.4
1016	110.4			1016	109.5			1016	57.6
1017	111.4			1017	110.1			1017	57
1018	110.6			1018	110.1			1018	58
1019	110			1019	109.5			1019	59
1020	109.4			1020	110.1			1020	55
1021	110.6			1021	110.1			1021	56.4
1022	111.6			1022	108.9			1022	57.6
1023	112.6			1023	110.1			1023	57.6
1024	111.6			1024	110.1			1024	56.4
1025	111			1025	110.4			1025	55.4
1026	110.6			1026	109.5			1026	57
1027	111			1027	109.5			1027	56.6
1028	109.6			1028	110.1			1028	58
1029	111.6			1029	110.1			1029	58.6
1030	110.4			1030	109.5			1030	58
1031	109.6			1031	109.5			1031	57
1032	109.6			1032	110.1			1032	57
1033	109.6			1033	110.1			1033	57.6
1034	109			1034	110.1			1034	57.6
1035	110.6			1035	109.5			1035	58.4
1036	108.4			1036	111			1036	58
1037	109.4			1037	110.4			1037	57.6
1038	109.6			1038	110.4			1038	57
1039	110			1039	110.1			1039	56.6
1040	110			1040	110.1			1040	56.4
1041	109			1041	110.1			1041	57
1042	107.4			1042	109.5			1042	57.4
1043	106.6			1043	110.1			1043	56.6
1044	107.4			1044	109.5			1044	57
1045	109.4			1045	109.5			1045	56.6
1046	109			1046	110.4			1046	56
1047	109.6			1047	110.4			1047	55.4
1048	108.6			1048	110.4			1048	55.6
1049	107			1049	110.4			1049	56.6
1050	107			1050	111			1050	56.6
1051	107.6			1051	110.4			1051	56.6
1052	108.4			1052	110.4			1052	57.6
1053	109.4			1053	110.1			1053	57
1054	109			1054	110.4			1054	95
1055	108			1055	110.4			1055	99.6
1056	107.6			1056	110.1			1056	55.4
1057	107.6			1057	110.4			1057	55.4
1058	108			1058	110.4			1058	55.6
1059	107.4			1059	111			1059	55.6
1060	107			1060	111			1060	56
1061	105.6			1061	111			1061	55.6
1062	106			1062	111.6			1062	55.4
1063	106.6			1063	110.4			1063	55.6
1064	106			1064	110.4			1064	55.4
1065	107			1065	110.4			1065	56
1066	105.6			1066	111			1066	56.4
1067	104.6			1067	110.4			1067	57.4
1068	104.6			1068	110.4			1068	57.4
1069	105			1069	110.4			1069	102.6
1070	105.6			1070	110.4			1070	55.6
1071	106.4			1071	111.6			1071	56.4
1072	105.6			1072	111.6			1072	56.6
1073	107			1073	111.9			1073	56.6
1074	107			1074	112.5			1074	57
1075	106.6			1075	112.5			1075	58.4
1076	107			1076	112.5			1076	60.4
1077	107.4			1077	113.1			1077	61.4
1078	106			1078	113.1			1078	60.6
1079	106.6			1079	113.1			1079	59
1080	108			1080	113.1			1080	59
1081	108.4			1081	112.5			1081	58
1082	107.6			1082	112.5			1082	57.4
1083	107.4			1083	112.5			1083	56.4
1084	107			1084	113.1			1084	56.4
1085	106.6			1085	113.1			1085	83.4
1086	107.4			1086	113.1			1086	79
1087	108.4			1087	112.5			1087	55.6
1088	107.4			1088	111.6			1088	55.6
1089	107			1089	111.6			1089	56
1090	107.6			1090	111.6			1090	55.4
1091	107.4			1091	111			1091	55.6
1092	108			1092	110.4			1092	56
1093	107.6			1093	110.1			1093	55.4
1094	107.6			1094	110.1			1094	55.4
1095	106.6			1095	108.6			1095	56
1096	107.6			1096	108.6			1096	56
1097	107.4			1097	108.9			1097	57
1098	107.6			1098	109.5			1098	57
1099	106.4			1099	109.5			1099	58
1100	106.6			1100	108.9			1100	58.4
1101	108			1101	108.9			1101	58.4
1102	108.6			1102	108.9			1102	59.4
1103	108.4			1103	108.9			1103	59.4
1104	107.4			1104	108.6			1104	59.4
1105	107			1105	108			1105	56.6
1106	106.6			1106	107.1			1106	56.6
1107	106.4			1107	106.5			1107	57.6
1108	106			1108	105.9			1108	56.4
1109	106.6			1109	105.9			1109	57.4
1110	107			1110	105.9			1110	56.6
1111	106.6			1111	105.9			1111	56.6
1112	107.6			1112	105.9			1112	56.6
1113	108			1113	105.9			1113	57
1114	108			1114	105.9			1114	57.4
1115	108.4			1115	105.9			1115	57.4
1116	108			1116	105.6			1116	57.4
1117	108			1117	105			1117	56
1118	106.6			1118	105			1118	56.4
1119	106.4			1119	105			1119	56.6
1120	108.4			1120	105			1120	58
1121	108.6			1121	105			1121	57.4
1122	109.6			1122	105			1122	56.6
1123	113.6			1123	105			1123	58.4
1124	113.6			1124	104.4			1124	58
1125	114			1125	104.4			1125	56.4
1126	113.6			1126	104.4			1126	56
1127	113.6			1127	104.1			1127	56
1128	113.6			1128	104.1			1128	59.4
1129	112.6			1129	104.4			1129	57.6
1130	112.4			1130	104.4			1130	57
1131	108.6			1131	104.4			1131	56
1132	110			1132	104.4			1132	56.4
1133	105.6			1133	104.1			1133	56.4
1134	106			1134	104.4			1134	56.6
1135	106			1135	104.1			1135	58.4
1136	106.4			1136	104.1			1136	57.4
1137	106.4			1137	104.1			1137	56.4
1138	106.4			1138	104.4			1138	56
1139	106.6			1139	104.1			1139	56.4
1140	106.4			1140	104.1			1140	56
1141	106.4			1141	104.4			1141	54.6
1142	107			1142	104.4			1142	55.6
1143	107			1143	105			1143	54.6
1144	107.4			1144	105			1144	56
1145	108.4			1145	105			1145	56
1146	107.4			1146	104.4			1146	55.6
1147	111			1147	105			1147	55
1148	111.6			1148	105			1148	55
1149	108			1149	105			1149	54.4
1150	108			1150	105			1150	54.4
1151	108			1151	105			1151	54.4
1152	108.4			1152	105			1152	54.6
1153	104.6			1153	104.4			1153	58.6
1154	105			1154	104.4			1154	59
1155	105			1155	104.4			1155	58.6
1156	105			1156	105			1156	59
1157	105			1157	105			1157	59
1158	105.4			1158	105			1158	59
1159	105.6			1159	105			1159	59.6
1160	105.6			1160	105			1160	60
1161	105.4			1161	105			1161	59.6
1162	105.4			1162	105			1162	59.4
1163	105.4			1163	105			1163	59
1164	105.4			1164	105			1164	59
1165	105.4			1165	105			1165	58.6
1166	105.4			1166	105			1166	58.4
1167	105.6			1167	105			1167	59
1168	105.4			1168	105			1168	58.6
1169	105.4			1169	105			1169	58.6
1170	105.4			1170	105			1170	58.6
1171	105.6			1171	105			1171	59
1172	105.4			1172	105			1172	59
1173	105.4			1173	105			1173	59
1174	105			1174	105			1174	59.4
1175	105.4			1175	105			1175	60
1176	105			1176	105			1176	59.6
1177	105			1177	105			1177	59
1178	105.4			1178	105			1178	59
1179	105.4			1179	105			1179	59
1180	105.6			1180	105			1180	58.6
1181	105.4			1181	105			1181	58.6
1182	105.6			1182	105			1182	58.4
1183	105.4			1183	105			1183	59
1184	105.6			1184	105.6			1184	59
1185	105.4			1185	105			1185	59
1186	105.6			1186	105			1186	59
1187	105.6			1187	105			1187	59
1188	105.4			1188	105			1188	58.6
1189	105.4			1189	105			1189	58.6
1190	105.4			1190	105.6			1190	58.6
1191	105.4			1191	105			1191	58.6
1192	105.6			1192	105.6			1192	60
1193	105.6			1193	105			1193	59.4
1194	105.6			1194	105			1194	59
1195	105.6			1195	105			1195	58.6
1196	105.6			1196	105			1196	59.4
1197	105.4			1197	105			1197	59
1198	105.4			1198	105			1198	58
1199	105.6			1199	105			1199	58.4
1200	105.6			1200	105			1200	59
1201	107.6			1201	105			1201	59.4
1202	107			1202	105.6			1202	59.6
1203	108			1203	105			1203	59
1204	107			1204	105			1204	59.4
1205	106.4			1205	105			1205	59
1206	106.4			1206	105			1206	59.4
1207	106			1207	105			1207	59.4
1208	105.6			1208	105			1208	59.4
1209	105.4			1209	104.4			1209	58.6
1210	105			1210	104.4			1210	58
1211	104.6			1211	104.4			1211	58.6
1212	104.4			1212	104.4			1212	58
1213	104.4			1213	104.4			1213	58.4
1214	104.6			1214	104.4			1214	58.4
1215	103			1215	104.4			1215	57.6
1216	103			1216	104.4			1216	58
1217	102.4			1217	104.1			1217	58
1218	102			1218	104.1			1218	58.4
1219	102.6			1219	104.1			1219	58.6
1220	101.4			1220	104.1			1220	59.4
1221	99			1221	103.5			1221	58
1222	101			1222	102.9			1222	58
1223	100.4			1223	102.9			1223	59
1224	100.4			1224	103.5			1224	58.6
1225	103.4			1225	105.6			1225	60.4
1226	105.6			1226	105.9			1226	62
1227	107.6			1227	106.5			1227	62
1228	107.4			1228	107.1			1228	63.6
1229	109.4			1229	107.1			1229	63.6
1230	108			1230	107.4			1230	64
1231	109			1231	108			1231	63.4
1232	108.6			1232	108			1232	65
1233	108.4			1233	108.9			1233	65.6
1234	106.6			1234	110.1			1234	65.6
1235	105.6			1235	110.1			1235	65.4
1236	105.4			1236	110.1			1236	65.6
1237	106.6			1237	111			1237	62.4
1238	109			1238	111.9			1238	72.4
1239	114.6			1239	116.1			1239	75.4
1240	128.6			1240	120.6			1240	80.4
1241	142			1241	125.4			1241	86.4
1242	149.6			1242	131.1			1242	92
1243	154.6			1243	143.4			1243	98.6
1244	161.6			1244	153			1244	105.4
1245	174			1245	162			1245	107.4
1246	177			1246	165.9			1246	113.4
1247	183.4			1247	165			1247	116.4
1248	178.4			1248	161.1			1248	115.6
1249	174			1249	158.1			1249	114.6
1250	164.4			1250	160.5			1250	116.4
1251	179.4			1251	159.6			1251	120.6
1252	164.4			1252	176.1			1252	127
1253	173.6			1253	185.1			1253	130.6
1254	174.4			1254	189.6			1254	133
1255	179			1255	183.6			1255	128.4
1256	183.4			1256	178.5			1256	133.4
1257	174.4			1257	174			1257	139
1258	181.6			1258	160.5			1258	138.4
1259	186			1259	149.1			1259	141.6
1260	181.6			1260	140.4			1260	141.6
1261	175.4			1261	131.4			1261	136.6
1262	161			1262	126			1262	130
1263	136.6			1263	121.5			1263	121.4
1264	130			1264	118.5			1264	111.4
1265	117.4			1265	116.4			1265	100.4
1266	112.4			1266	114.9			1266	93
1267	112			1267	112.5			1267	86.4
1268	113			1268	111.6			1268	85
1269	111.4			1269	111.6			1269	86.6
1270	112.4			1270	111.6			1270	87
1271	111			1271	110.4			1271	86
1272	112			1272	110.4			1272	88.6
1273	110.4			1273	110.1			1273	86.4
1274	111.4			1274	110.4			1274	82
1275	112.4			1275	110.4			1275	79.4
1276	113.4			1276	110.1			1276	79.4
1277	113			1277	110.1			1277	77
1278	111.4			1278	110.1			1278	79.4
1279	110			1279	110.1			1279	79
1280	108.4			1280	109.5			1280	80
1281	111.6			1281	110.1			1281	80.4
1282	114			1282	110.4			1282	78.4
1283	112.4			1283	114.9			1283	78.4
1284	112.4			1284	114.6			1284	71.6
1285	113			1285	114			1285	67
1286	113.6			1286	111.9			1286	65
1287	116.4			1287	111.6			1287	63.4
1288	117.4			1288	111.9			1288	63
1289	117.4			1289	111			1289	63
1290	116.6			1290	110.1			1290	63
1291	114.6			1291	108.9			1291	63
1292	114.6			1292	110.1			1292	63.6
1293	115.4			1293	110.4			1293	64
1294	116			1294	114			1294	63.6
1295	114.6			1295	111.9			1295	63
1296	115			1296	110.4			1296	62.6
1297	113.6			1297	110.4			1297	63.4
1298	116.4			1298	110.1			1298	62.6
1299	115.6			1299	110.4			1299	62.6
1300	115			1300	113.1			1300	63
1301	112.6			1301	111			1301	62.4
1302	111.4			1302	111.9			1302	62.6
1303	110			1303	111.6			1303	63.6
1304	113			1304	111.9			1304	63.6
1305	113.6			1305	113.1			1305	63.4
1306	113.4			1306	112.5			1306	63
1307	109			1307	111.6			1307	63
1308	109.6			1308	111.6			1308	62.4
1309	113.6			1309	111			1309	62
1310	115.4			1310	110.4			1310	61.4
1311	113.6			1311	111.6			1311	61.6
1312	116.6			1312	113.1			1312	62.6
1313	116			1313	112.5			1313	62.6
1314	113			1314	112.5			1314	61.6
1315	111			1315	111.6			1315	62.4
1316	110			1316	112.5			1316	65.6
1317	112.6			1317	111.9			1317	72
1318	111.6			1318	111.6			1318	78.6
1319	110			1319	112.5			1319	82.4
1320	112.6			1320	111.6			1320	86
1321	116			1321	111.9			1321	86.4
1322	113.4			1322	113.1			1322	87
1323	111			1323	111.9			1323	89.6
1324	111.4			1324	112.5			1324	89.4
1325	115.6			1325	113.4			1325	89
1326	114.6			1326	113.4			1326	90.6
1327	115.4			1327	113.4			1327	91
1328	113.6			1328	113.1			1328	92
1329	112			1329	113.1			1329	93.6
1330	112.4			1330	111.9			1330	94
1331	114.6			1331	111.6			1331	92.4
1332	114			1332	111			1332	92.6
1333	115.6			1333	110.4			1333	92
1334	113.4			1334	111			1334	91.6
1335	113.4			1335	111.6			1335	90
1336	113			1336	111.9			1336	89.6
1337	113.6			1337	113.4			1337	90
1338	111.4			1338	111.9			1338	89.6
1339	112.6			1339	111.6			1339	91
1340	112.4			1340	111			1340	89.4
1341	113.4			1341	113.4			1341	89.6
1342	114.4			1342	114.6			1342	91.4
1343	113.6			1343	115.5			1343	91.4
1344	113.6			1344	117			1344	91
1345	114.6			1345	117.6			1345	90
1346	115			1346	117.9			1346	89.6
1347	114			1347	119.1			1347	89
1348	112.6			1348	119.1			1348	89.6
1349	110.6			1349	117.6			1349	89
1350	112.4			1350	114.9			1350	87.4
1351	111.6			1351	113.1			1351	86.6
1352	110.6			1352	113.1			1352	88.4
1353	108.6			1353	114			1353	88.4
1354	109.6			1354	113.4			1354	82.6
1355	111.6			1355	113.4			1355	83
1356	111			1356	113.4			1356	72.4
1357	112			1357	113.1			1357	65
1358	109.6			1358	113.1			1358	63
1359	109			1359	111.9			1359	61.6
1360	107.6			1360	111.9			1360	62.4
1361	106.4			1361	113.4			1361	61
1362	107.6			1362	114.6			1362	60.6
1363	108.4			1363	114.9			1363	60
1364	107.6			1364	116.1			1364	60
1365	107.6			1365	116.4			1365	60.4
1366	106.6			1366	117			1366	60
1367	106.6			1367	118.5			1367	59.6
1368	110.4			1368	117			1368	60
1369	111.6			1369	114.9			1369	59.6
1370	109.6			1370	114.6			1370	59.6
1371	108			1371	114.6			1371	60
1372	107.6			1372	116.4			1372	59.4
1373	110			1373	116.4			1373	59.6
1374	109.4			1374	114			1374	60
1375	111.4			1375	113.4			1375	60.4
1376	111.6			1376	112.5			1376	60.6
1377	109.6			1377	111.6			1377	61
1378	108.4			1378	111.6			1378	61
1379	110			1379	111.9			1379	61
1380	112.4			1380	112.5			1380	60
1381	110.6			1381	111.9			1381	59.6
1382	112.4			1382	111			1382	61.4
1383	111			1383	112.5			1383	60.4
1384	109.4			1384	114.9			1384	60
1385	108			1385	114.9			1385	60
1386	111			1386	117			1386	60.4
1387	111.4			1387	115.5			1387	60
1388	111.4			1388	114.9			1388	60.4
1389	110			1389	116.1			1389	61.4
1390	108.4			1390	116.1			1390	61.6
1391	109.6			1391	117.6			1391	61.4
1392	112.6			1392	116.4			1392	61
1393	110.4			1393	114.9			1393	61
1394	107.4			1394	112.5			1394	60.4
1395	106.6			1395	111.9			1395	60.4
1396	107			1396	111.9			1396	59.4
1397	106.4			1397	111.9			1397	58.6
1398	106.4			1398	110.4			1398	57.6
1399	106.4			1399	110.1			1399	58.6
1400	107			1400	110.1			1400	59.6
1401	106			1401	109.5			1401	59.6
1402	105.4			1402	109.5			1402	59
1403	106			1403	108.6			1403	59.4
1404	106.4			1404	109.5			1404	60
1405	106.6			1405	108.6			1405	59
1406	106			1406	108.9			1406	58.6
1407	106			1407	108.9			1407	58
1408	109			1408	108.6			1408	58.4
1409	109.6			1409	108			1409	58
1410	109.4			1410	108.6			1410	57.6
1411	108			1411	107.1			1411	58
1412	107.4			1412	108			1412	59.4
1413	107			1413	108.6			1413	59
1414	106.4			1414	108			1414	60
1415	109.6			1415	107.4			1415	57.6
1416	111			1416	108			1416	57.4
1417	114			1417	108			1417	57.4
1418	115			1418	108.9			1418	58
1419	115.6			1419	108.6			1419	58
1420	113.4			1420	108			1420	59
1421	112			1421	108			1421	59
1422	112.4			1422	107.4			1422	58
1423	112.4			1423	108			1423	58
1424	111.6			1424	108			1424	57
1425	111.4			1425	107.4			1425	57
1426	111.4			1426	107.4			1426	58
1427	111.6			1427	108			1427	57.4
1428	112.4			1428	107.4			1428	57.6
1429	111.6			1429	107.4			1429	57.6
1430	111.4			1430	107.4			1430	57.6
1431	111			1431	107.4			1431	57
1432	111.4			1432	108			1432	57.4
1433	112			1433	107.4			1433	57.4
1434	111.4			1434	107.4			1434	57.4
1435	110.4			1435	107.1			1435	57.4
1436	110.4			1436	107.1			1436	57.6
1437	110.6			1437	108			1437	58.6
1438	111			1438	107.4			1438	57.6
1439	115.4			1439	107.4			1439	57.4
1440	116			1440	107.4			1440	57
1441	106.6			1441	107.4			1441	55
1442	106.6			1442	108			1442	55
1443	106.4			1443	108.6			1443	55.4
1444	106.4			1444	108.6			1444	55
1445	106.4			1445	108			1445	55.6
1446	106			1446	108			1446	55.6
1447	107.4			1447	108			1447	55.4
1448	107.4			1448	108.6			1448	55.4
1449	107.6			1449	108.6			1449	55.4
1450	108			1450	108			1450	56.6
1451	107.4			1451	108			1451	57
1452	107.4			1452	108			1452	56
1453	107.4			1453	108			1453	56.4
1454	107.4			1454	108			1454	56.4
1455	107			1455	107.4			1455	56
1456	107.4			1456	108			1456	56.4
1457	107.4			1457	108			1457	56.4
1458	107.6			1458	107.4			1458	55.4
1459	107.6			1459	108			1459	55.4
1460	107.4			1460	108			1460	55.4
1461	107.4			1461	108			1461	55.6
1462	107.6			1462	107.4			1462	55.6
1463	107.4			1463	107.4			1463	55.4
1464	107.4			1464	108			1464	55.4
1465	107.4			1465	108			1465	55.4
1466	107			1466	107.1			1466	55.4
1467	107.4			1467	107.4			1467	55.4
1468	107.6			1468	108			1468	56
1469	107.4			1469	107.1			1469	58.6
1470	109			1470	107.4			1470	55.6
1471	108.6			1471	107.4			1471	55.6
1472	109.6			1472	107.4			1472	55.4
1473	111.4			1473	107.1			1473	55.4
1474	111.4			1474	107.4			1474	55.4
1475	111.4			1475	108			1475	55.4
1476	110.6			1476	107.1			1476	55.6
1477	108.4			1477	107.4			1477	56
1478	108.6			1478	107.1			1478	56
1479	107.6			1479	108			1479	56.6
1480	107.6			1480	107.4			1480	57
1481	108			1481	107.4			1481	56.6
1482	108			1482	107.4			1482	56.4
1483	108.4			1483	107.4			1483	56
1484	108.4			1484	107.4			1484	56.6
1485	108			1485	108			1485	55.6
1486	107.6			1486	108			1486	56
1487	108			1487	108			1487	56.6
1488	107.6			1488	107.4			1488	56.4
1489	108.4			1489	108			1489	59.4
1490	109			1490	107.4			1490	57.6
1491	108.6			1491	107.4			1491	57
1492	109			1492	107.4			1492	56.4
1493	108.4			1493	107.4			1493	56.4
1494	109.4			1494	107.4			1494	57
1495	109			1495	108			1495	55.6
1496	109			1496	107.4			1496	56.6
1497	110.4			1497	108			1497	56
1498	109.4			1498	108.6			1498	55.6
1499	108.4			1499	107.4			1499	55.6
1500	108.4			1500	107.4			1500	54
1501	108.4			1501	108			1501	53.6
1502	107			1502	108.6			1502	55
1503	108			1503	108			1503	55
1504	110.4			1504	108.9			1504	55
1505	108			1505	108			1505	55
1506	112			1506	110.4			1506	55.6
1507	108.6			1507	108.9			1507	55
1508	107			1508	108.6			1508	54.6
1509	103.6			1509	108			1509	55.6
1510	105			1510	107.4			1510	55
1511	105			1511	108			1511	55.4
1512	107			1512	107.1			1512	56.4
1513	110			1513	108			1513	59
1514	112.4			1514	108.6			1514	58.6
1515	110.6			1515	111			1515	59.4
1516	112.4			1516	110.4			1516	59.4
1517	113			1517	110.4			1517	59.6
1518	114.6			1518	111.6			1518	59.6
1519	115			1519	111			1519	61
1520	113			1520	112.5			1520	62
1521	112			1521	114.6			1521	64.6
1522	111.6			1522	114			1522	69.6
1523	112.4			1523	114.6			1523	69.6
1524	109.6			1524	114.9			1524	76.4
1525	112.6			1525	115.5			1525	89.4
1526	112			1526	116.1			1526	94.4
1527	113.4			1527	119.4			1527	102.6
1528	120.6			1528	135.9			1528	109.6
1529	136.6			1529	155.1			1529	114.6
1530	153			1530	171.9			1530	120.6
1531	173.6			1531	177.9			1531	130
1532	180.4			1532	176.4			1532	130.6
1533	196.4			1533	189			1533	130
1534	214			1534	194.4			1534	141
1535	202			1535	204.6			1535	128.6
1536	213.4			1536	220.5			1536	123.6
1537	207.6			1537	231.6			1537	128
1538	218.4			1538	230.1			1538	129.4
1539	205.4			1539	229.5			1539	126
1540	204			1540	230.1			1540	132.4
1541	213			1541	227.1			1541	137.4
1542	217.4			1542	225.9			1542	141.4
1543	223.6			1543	222.9			1543	148.4
1544	231			1544	207.9			1544	146.4
1545	223.6			1545	191.1			1545	144.6
1546	217.4			1546	183			1546	148.4
1547	215.4			1547	174.6			1547	131.6
1548	214.4			1548	164.1			1548	125.6
1549	214.6			1549	165.6			1549	136.6
1550	215			1550	150.9			1550	138
1551	195			1551	139.5			1551	137
1552	189.4			1552	126			1552	131
1553	192.6			1553	122.1			1553	123
1554	201			1554	120			1554	110.4
1555	191			1555	117.6			1555	102.4
1556	182.4			1556	116.4			1556	96
1557	145.6			1557	117.9			1557	94
1558	128			1558	116.4			1558	97.6
1559	120.4			1559	117			1559	93
1560	118.6			1560	116.4			1560	91.4
1561	116			1561	117			1561	90.4
1562	115.4			1562	118.5			1562	86
1563	118.6			1563	116.1			1563	70.6
1564	120.6			1564	114.9			1564	66.6
1565	122.6			1565	113.4			1565	64.6
1566	120.4			1566	113.4			1566	63.4
1567	120.6			1567	113.1			1567	64
1568	117			1568	113.4			1568	65
1569	113.6			1569	113.4			1569	69.6
1570	115.4			1570	113.1			1570	70.4
1571	114.6			1571	111.9			1571	69.4
1572	118.6			1572	114			1572	67
1573	117			1573	113.4			1573	65.4
1574	121.4			1574	113.4			1574	63
1575	119.6			1575	112.5			1575	61.4
1576	117			1576	112.5			1576	61
1577	114.4			1577	111.9			1577	61.6
1578	115.4			1578	111.6			1578	61
1579	116.6			1579	111			1579	61.4
1580	115.6			1580	111			1580	60.6
1581	116.6			1581	111			1581	60.4
1582	114			1582	111			1582	59.6
1583	112.6			1583	111.9			1583	60.6
1584	112.4			1584	111.9			1584	61.4
1585	114.4			1585	113.4			1585	60
1586	116.6			1586	114.6			1586	60.4
1587	115.6			1587	113.4			1587	59.4
1588	113			1588	114			1588	60.6
1589	114			1589	113.1			1589	60.4
1590	116			1590	111.9			1590	61.4
1591	115			1591	111.6			1591	58.4
1592	114			1592	111.9			1592	60.4
1593	114.6			1593	111.9			1593	59.6
1594	116.6			1594	113.1			1594	59.4
1595	115			1595	113.1			1595	60.4
1596	115.4			1596	111.9			1596	61
1597	115.4			1597	113.4			1597	61.4
1598	114.6			1598	111.9			1598	62
1599	114.4			1599	111.6			1599	61
1600	112.6			1600	112.5			1600	60
1601	116			1601	114			1601	59
1602	112			1602	114.6			1602	63
1603	111.4			1603	114			1603	64.4
1604	111.4			1604	112.5			1604	73.4
1605	113.4			1605	112.5			1605	87.4
1606	112.4			1606	111.9			1606	101
1607	112.6			1607	113.4			1607	116.4
1608	114.4			1608	114			1608	142.6
1609	113.4			1609	112.5			1609	160.6
1610	113			1610	113.1			1610	165
1611	112.4			1611	114			1611	172.4
1612	115.6			1612	114			1612	178.4
1613	115.4			1613	114.6			1613	181.6
1614	114			1614	114			1614	186.4
1615	115.4			1615	114			1615	181.6
1616	115			1616	114.9			1616	181.4
1617	114			1617	114			1617	176.4
1618	113			1618	113.1			1618	162
1619	113			1619	113.1			1619	151.6
1620	111			1620	113.1			1620	148.6
1621	111			1621	114.6			1621	141.6
1622	111			1622	114.6			1622	130
1623	112.6			1623	115.5			1623	103.6
1624	113.6			1624	114.9			1624	78.4
1625	114.4			1625	114.6			1625	76.6
1626	115			1626	113.4			1626	68
1627	116.6			1627	113.4			1627	67.6
1628	115			1628	114			1628	81.4
1629	112.6			1629	114.6			1629	97.6
1630	113.6			1630	116.1			1630	128
1631	113.4			1631	117			1631	150
1632	112.6			1632	117			1632	164.4
1633	112			1633	117.9			1633	123
1634	111.6			1634	116.1			1634	91.4
1635	110.6			1635	115.5			1635	72.4
1636	110			1636	114			1636	63.4
1637	111			1637	114			1637	59.4
1638	110.4			1638	114.9			1638	59
1639	112.4			1639	113.1			1639	60.6
1640	111.6			1640	113.4			1640	61.4
1641	111			1641	113.4			1641	91.6
1642	111			1642	114.9			1642	69.4
1643	111			1643	114.6			1643	71.4
1644	112.4			1644	114.6			1644	72.4
1645	110.6			1645	113.1			1645	73.4
1646	110.6			1646	112.5			1646	75
1647	109			1647	113.1			1647	75
1648	109			1648	114.6			1648	70.6
1649	108.6			1649	115.5			1649	65
1650	109			1650	117.6			1650	61.6
1651	109.4			1651	117			1651	60.6
1652	107.6			1652	119.1			1652	60.6
1653	107.6			1653	117.9			1653	60.4
1654	108			1654	117			1654	60.6
1655	107			1655	117.9			1655	61.6
1656	107			1656	117			1656	63.4
1657	108			1657	117			1657	63.6
1658	108			1658	118.5			1658	62.4
1659	109.4			1659	117.9			1659	61.6
1660	108.6			1660	117.6			1660	61.4
1661	109.4			1661	118.5			1661	61.4
1662	109.6			1662	120			1662	60
1663	108.6			1663	118.5			1663	60
1664	111			1664	119.1			1664	58.6
1665	112			1665	119.1			1665	58.4
1666	109.6			1666	119.4			1666	59.4
1667	110			1667	117.6			1667	59
1668	108.6			1668	117			1668	58.4
1669	107.4			1669	114			1669	58.4
1670	107.4			1670	114.9			1670	58.6
1671	107.6			1671	114.9			1671	59
1672	107.4			1672	116.4			1672	59.4
1673	109			1673	117.6			1673	59.6
1674	107.6			1674	115.5			1674	58.4
1675	109.6			1675	114.9			1675	58.6
1676	110			1676	117			1676	59.4
1677	110.4			1677	114.6			1677	59.6
1678	112.6			1678	116.1			1678	59
1679	113.4			1679	114			1679	60.4
1680	110.6			1680	113.4			1680	60
1681	111.4			1681	111.6			1681	58.6
1682	111.6			1682	110.4			1682	58.6
1683	112			1683	110.4			1683	58.6
1684	112			1684	109.5			1684	58.6
1685	111			1685	108.6			1685	59.4
1686	108.6			1686	108.6			1686	59.6
1687	107.4			1687	108			1687	59
1688	109			1688	110.1			1688	58.6
1689	108.6			1689	108.9			1689	57.6
1690	107			1690	108.9			1690	57.4
1691	107.6			1691	109.5			1691	56.4
1692	107.4			1692	110.1			1692	56.6
1693	107.6			1693	111			1693	56.6
1694	108.4			1694	111			1694	55.4
1695	107.4			1695	110.1			1695	56
1696	108			1696	110.4			1696	56.4
1697	108			1697	110.1			1697	56.6
1698	107.4			1698	109.5			1698	56.6
1699	107			1699	108.6			1699	57.4
1700	106.4			1700	108.6			1700	57.6
1701	108			1701	108			1701	58.4
1702	106.6			1702	108.6			1702	59.4
1703	107			1703	108.9			1703	58
1704	107.4			1704	107.4			1704	58
1705	106.4			1705	108.6			1705	56.6
1706	106.6			1706	108.6			1706	56.6
1707	107.4			1707	108.6			1707	57.4
1708	109.4			1708	108.6			1708	57
1709	109.4			1709	108			1709	56.4
1710	108.4			1710	108			1710	55.4
1711	108			1711	108.9			1711	54.6
1712	107.6			1712	108.6			1712	55
1713	107.6			1713	108.6			1713	55
1714	107.6			1714	107.1			1714	55
1715	107.4			1715	107.4			1715	55.4
1716	107.6			1716	107.4			1716	55.6
1717	107.4			1717	108			1717	55.4
1718	108			1718	107.4			1718	55.4
1719	107.6			1719	108			1719	55
1720	107.6			1720	108.9			1720	55.6
1721	107.6			1721	108.6			1721	55.4
1722	107.6			1722	108.6			1722	54.6
1723	107.6			1723	107.4			1723	55
1724	107.6			1724	107.4			1724	55.6
1725	108			1725	108			1725	55
1726	108			1726	107.4			1726	54.6
1727	108			1727	108.6			1727	55
1728	108			1728	108.6			1728	55
1729	106.4			1729	107.4			1729	55.4
1730	106.4			1730	107.4			1730	55.4
1731	106.4			1731	108			1731	55.6
1732	106.4			1732	108.6			1732	55.6
1733	106.4			1733	108			1733	55.4
1734	106			1734	108			1734	56
1735	106.4			1735	108			1735	55.4
1736	106.4			1736	108			1736	55.6
1737	106.4			1737	108			1737	55.6
1738	106.6			1738	108.9			1738	56
1739	106.6			1739	108.6			1739	55
1740	107			1740	108			1740	54.6
1741	107.4			1741	108			1741	55.4
1742	107.4			1742	108			1742	55.6
1743	107.4			1743	108			1743	55.4
1744	107.4			1744	107.4			1744	55.4
1745	107.4			1745	107.4			1745	55.6
1746	107.4			1746	108			1746	55.6
1747	107			1747	107.4			1747	56
1748	107			1748	107.1			1748	56
1749	107			1749	107.4			1749	55.6
1750	107			1750	107.4			1750	56
1751	107			1751	107.4			1751	55.4
1752	107			1752	108			1752	55.6
1753	106.6			1753	108			1753	55.4
1754	106.6			1754	108			1754	55.4
1755	107			1755	108			1755	55.4
1756	107			1756	108			1756	55.4
1757	107			1757	108			1757	55
1758	107			1758	107.4			1758	55
1759	107			1759	108			1759	55.4
1760	106.6			1760	107.4			1760	55.4
1761	106.6			1761	108			1761	55.4
1762	106.6			1762	108			1762	55.4
1763	106.6			1763	108			1763	56.6
1764	106.6			1764	107.4			1764	56.4
1765	106.6			1765	107.4			1765	56
1766	106.6			1766	107.4			1766	56.4
1767	106.6			1767	107.4			1767	56.4
1768	105.4			1768	107.4			1768	56
1769	105.6			1769	107.4			1769	56
1770	105.4			1770	107.4			1770	55.6
1771	105			1771	107.4			1771	55.6
1772	105			1772	107.4			1772	55.6
1773	105			1773	107.4			1773	59
1774	105			1774	108			1774	55.4
1775	105			1775	108			1775	55.4
1776	105			1776	108			1776	55.6
1777	106.4			1777	108			1777	56
1778	106.4			1778	108			1778	55.6
1779	106.4			1779	108			1779	55.6
1780	106.4			1780	108			1780	55.4
1781	106.4			1781	108			1781	55
1782	106.6			1782	108			1782	55.6
1783	106			1783	108			1783	56.4
1784	106			1784	107.4			1784	56
1785	106			1785	108			1785	57.4
1786	106.4			1786	108			1786	55
1787	107			1787	108			1787	55
1788	107			1788	107.4			1788	54.4
1789	107.6			1789	107.4			1789	54
1790	109			1790	107.4			1790	53.6
1791	107.4			1791	108.6			1791	54
1792	106.4			1792	108			1792	55.4
1793	107.6			1793	108			1793	54
1794	105.6			1794	108			1794	55.4
1795	104.6			1795	107.4			1795	55.6
1796	106.4			1796	108			1796	55.4
1797	107.4			1797	108			1797	56.4
1798	106.6			1798	108.6			1798	56
1799	108.6			1799	108.6			1799	55.6
1800	107.4			1800	108			1800	55.4
1801	107.6			1801	108			1801	56.6
1802	110.4			1802	109.5			1802	58
1803	109.4			1803	110.1			1803	58.4
1804	112			1804	111			1804	59
1805	110.6			1805	111			1805	59.4
1806	110			1806	110.4			1806	59
1807	110			1807	111			1807	59
1808	111.6			1808	111.6			1808	59.6
1809	110.6			1809	112.5			1809	61.4
1810	110			1810	113.4			1810	62.6
1811	109.4			1811	113.4			1811	63
1812	109.6			1812	114.6			1812	61.6
1813	110.4			1813	114			1813	60.4
1814	112.4			1814	114.6			1814	63.4
1815	114.4			1815	117.6			1815	66.4
1816	114.6			1816	131.1			1816	69.6
1817	120			1817	156			1817	74
1818	139			1818	174.6			1818	84
1819	158.4			1819	180.6			1819	88
1820	167.6			1820	186			1820	99.6
1821	175.6			1821	202.5			1821	102.6
1822	190			1822	221.1			1822	106.6
1823	190.4			1823	239.4			1823	107.4
1824	184.4			1824	253.5			1824	106.6
1825	185.4			1825	264.6			1825	110
1826	152			1826	267.6			1826	111.4
1827	138.4			1827	262.5			1827	114.6
1828	123.4			1828	263.4			1828	103
1829	116			1829	256.5			1829	113.4
1830	114			1830	240			1830	172.6
1831	114.4			1831	238.5			1831	180.6
1832	114.4			1832	238.5			1832	198.6
1833	116			1833	233.1			1833	168.4
1834	115			1834	231			1834	167
1835	115.6			1835	234			1835	160.4
1836	115.6			1836	229.5			1836	148.6
1837	111.6			1837	213.9			1837	143.6
1838	114.6			1838	200.4			1838	135
1839	114			1839	172.5			1839	130
1840	114			1840	160.5			1840	125
1841	114.6			1841	148.5			1841	121.4
1842	119.6			1842	132			1842	107
1843	133.4			1843	124.5			1843	100
1844	155			1844	121.5			1844	102
1845	170.4			1845	120			1845	95.4
1846	140.6			1846	119.4			1846	89
1847	124.6			1847	119.1			1847	82.6
1848	118.4			1848	117.9			1848	87.6
1849	115			1849	115.5			1849	91
1850	112.6			1850	115.5			1850	85
1851	114			1851	116.1			1851	76.6
1852	115.6			1852	117			1852	72
1853	115			1853	116.1			1853	75
1854	114.4			1854	114			1854	78.6
1855	109.6			1855	113.4			1855	83.4
1856	109.4			1856	114			1856	82
1857	110			1857	114			1857	80.6
1858	113			1858	115.5			1858	73
1859	114			1859	113.1			1859	64.6
1860	111.6			1860	114			1860	62.4
1861	114.6			1861	117.6			1861	63
1862	118.4			1862	117			1862	62.6
1863	119.4			1863	117.6			1863	62
1864	114.4			1864	116.4			1864	62.4
1865	112.6			1865	115.5			1865	62.4
1866	114.4			1866	115.5			1866	61.4
1867	114.6			1867	114.6			1867	60.6
1868	113			1868	114.9			1868	60.6
1869	112			1869	115.5			1869	60.4
1870	110			1870	114.6			1870	59.6
1871	110.6			1871	114.6			1871	59.4
1872	110			1872	114.9			1872	59.4
1873	112.6			1873	114.9			1873	63
1874	113.4			1874	115.5			1874	59.4
1875	115			1875	116.1			1875	60.6
1876	112.4			1876	116.4			1876	60
1877	111.4			1877	116.1			1877	58.4
1878	110.4			1878	116.4			1878	59.6
1879	109.6			1879	117.9			1879	60.4
1880	109			1880	117.6			1880	62
1881	111			1881	117.6			1881	61.4
1882	112.6			1882	117			1882	61.6
1883	110.4			1883	117.6			1883	61
1884	108			1884	116.4			1884	60
1885	108			1885	115.5			1885	60
1886	106.4			1886	114			1886	60.4
1887	109			1887	114.6			1887	60.6
1888	112.6			1888	114.9			1888	61
1889	116			1889	115.5			1889	58.4
1890	112.4			1890	116.1			1890	58.4
1891	112.6			1891	115.5			1891	58.6
1892	114			1892	116.4			1892	59.4
1893	111.6			1893	116.1			1893	60
1894	111.4			1894	117			1894	59
1895	108.6			1895	116.4			1895	59.6
1896	109			1896	117			1896	60.6
1897	110.4			1897	116.1			1897	60.4
1898	110			1898	116.1			1898	60
1899	110			1899	115.5			1899	59.6
1900	109.6			1900	114.9			1900	59.6
1901	109			1901	114			1901	62.6
1902	110.4			1902	114			1902	66.6
1903	108.4			1903	114			1903	78.6
1904	107.4			1904	114.6			1904	95.4
1905	108.4			1905	114.9			1905	120.4
1906	107.6			1906	114.6			1906	134.6
1907	109.4			1907	114			1907	137.6
1908	108			1908	116.1			1908	138.4
1909	110.6			1909	117.6			1909	135.4
1910	109.4			1910	117.9			1910	133
1911	108			1911	116.1			1911	141
1912	109			1912	116.1			1912	142.6
1913	106.4			1913	117			1913	145.4
1914	103.6			1914	116.4			1914	150
1915	106.6			1915	114.9			1915	126.4
1916	106			1916	114.9			1916	96.4
1917	107			1917	114.9			1917	84.6
1918	106.4			1918	115.5			1918	75.4
1919	105.4			1919	114.6			1919	64.4
1920	106			1920	115.5			1920	61
1921	106.6			1921	115.5			1921	59.4
1922	107.4			1922	114.6			1922	58
1923	109			1923	113.4			1923	59
1924	118.4			1924	114.6			1924	58.4
1925	112.4			1925	114.9			1925	57.6
1926	108			1926	114.9			1926	56.4
1927	106.6			1927	116.1			1927	56.4
1928	104.6			1928	117.6			1928	57
1929	104.6			1929	117			1929	58
1930	106.4			1930	116.4			1930	57.6
1931	105.6			1931	115.5			1931	58.6
1932	106.4			1932	115.5			1932	58
1933	107			1933	114.9			1933	57.6
1934	106.4			1934	114.9			1934	58
1935	107			1935	114.9			1935	58.6
1936	107.6			1936	114.9			1936	61.4
1937	108			1937	116.4			1937	63
1938	106.6			1938	117.9			1938	64
1939	106.4			1939	119.4			1939	64.4
1940	107.4			1940	120			1940	62
1941	105.6			1941	120.9			1941	61.4
1942	106.6			1942	121.5			1942	60.4
1943	104.4			1943	120.9			1943	60
1944	106.4			1944	121.5			1944	59
1945	107.4			1945	122.1			1945	60
1946	108.4			1946	121.5			1946	59.6
1947	108			1947	121.5			1947	59
1948	106.4			1948	121.5			1948	59.4
1949	106			1949	120.9			1949	59
1950	107.4			1950	121.5			1950	58
1951	106.6			1951	122.4			1951	58.4
1952	107.4			1952	121.5			1952	57.4
1953	106			1953	120.9			1953	58
1954	105.4			1954	122.4			1954	57.6
1955	104.4			1955	121.5			1955	57.4
1956	105.6			1956	117			1956	56.4
1957	107			1957	116.1			1957	55.6
1958	106			1958	116.1			1958	55.4
1959	106.4			1959	117			1959	56
1960	107.6			1960	117			1960	55.6
1961	108			1961	116.1			1961	55.6
1962	110.4			1962	116.1			1962	58.4
1963	112.6			1963	117.9			1963	58
1964	111.6			1964	119.1			1964	58.4
1965	113.4			1965	118.5			1965	59
1966	113.6			1966	117.9			1966	59.4
1967	109.6			1967	117			1967	59
1968	108.4			1968	119.1			1968	60
1969	108.6			1969	114.9			1969	57.4
1970	111			1970	114.6			1970	58.4
1971	109.6			1971	114.6			1971	57.6
1972	108			1972	114.6			1972	57.4
1973	108.4			1973	114			1973	57.4
1974	107.4			1974	114.6			1974	57.4
1975	106.4			1975	113.1			1975	57.4
1976	107.6			1976	113.1			1976	56.6
1977	107.6			1977	113.1			1977	56
1978	107.4			1978	113.1			1978	55.6
1979	106.6			1979	111.6			1979	56
1980	107			1980	111.9			1980	55.4
1981	111.4			1981	111.6			1981	55.4
1982	111.4			1982	111.6			1982	55.6
1983	111.6			1983	111			1983	55.6
1984	110.4			1984	111.9			1984	56.6
1985	111.4			1985	111.9			1985	56
1986	108.6			1986	113.1			1986	55.6
1987	109.6			1987	112.5			1987	58
1988	108			1988	111.9			1988	55.6
1989	106.4			1989	111			1989	56
1990	106.4			1990	111			1990	55.4
1991	105			1991	111			1991	56
1992	105.4			1992	111.9			1992	55
1993	105.6			1993	111.6			1993	55
1994	105			1994	111.6			1994	54.6
1995	106.4			1995	111.9			1995	54.4
1996	106.4			1996	111.9			1996	54.6
1997	106.4			1997	111.6			1997	55.4
1998	105.4			1998	111			1998	54
1999	106.4			1999	111.6			1999	55
[truncated: 881 more rows]
